# Supplementary material for: Conserved non-AUG uORFs revealed by a novel regression analysis of ribosome profiling data
Source: Genome Res. 2018 Feb;28(2):214–22. doi: 10.1101/gr.221507.117 (PMC5793785; doi:10.1101/gr.221507.117)
Supplement: Supplemental Material [file supp_gr.221507.117_Supplemental_Files_1.zip]

Archive with 13 entries (9 files):
- Supplemental_Files_1/
- Supplemental_Files_1/Supplemental_Genomes/
- Supplemental_Files_1/Supplemental_Genomes/saccharomyces_bayanus_inc_GCN4.gff.gz
- Supplemental_Files_1/Supplemental_Genomes/saccharomyces_cerevisiae.gff.gz
- Supplemental_Files_1/Supplemental_Genomes/saccharomyces_kudriavzevii.gff.gz
- Supplemental_Files_1/Supplemental_Genomes/saccharomyces_paradoxus.gff.gz
- Supplemental_Files_1/__MACOSX/
- Supplemental_Files_1/__MACOSX/._Supplemental_Genomes
- Supplemental_Files_1/__MACOSX/Supplemental_Genomes/
- Supplemental_Files_1/__MACOSX/Supplemental_Genomes/._saccharomyces_bayanus_inc_GCN4.gff.gz
- Supplemental_Files_1/__MACOSX/Supplemental_Genomes/._saccharomyces_cerevisiae.gff.gz
- Supplemental_Files_1/__MACOSX/Supplemental_Genomes/._saccharomyces_kudriavzevii.gff.gz
- Supplemental_Files_1/__MACOSX/Supplemental_Genomes/._saccharomyces_paradoxus.gff.gz
