# Supplementary material for: Conserved non-AUG uORFs revealed by a novel regression analysis of ribosome profiling data
Source: Genome Res. 2018 Feb;28(2):214–22. doi: 10.1101/gr.221507.117 (PMC5793785; doi:10.1101/gr.221507.117)
Supplement: Supplemental Material [file supp_gr.221507.117_Supplemental_Files_2.zip]

Archive with 13 entries (9 files):
- Supplemental_Files_2/
- Supplemental_Files_2/Supplemental_uORF_annotations/
- Supplemental_Files_2/Supplemental_uORF_annotations/.DS_Store
- Supplemental_Files_2/Supplemental_uORF_annotations/saccharomyces_cerevisiae-uorfs.bed
- Supplemental_Files_2/Supplemental_uORF_annotations/saccharomyces_paradoxus-uorfs.bed
- Supplemental_Files_2/Supplemental_uORF_annotations/saccharomyces_uvarum-uorfs.bed
- Supplemental_Files_2/__MACOSX/
- Supplemental_Files_2/__MACOSX/._Supplemental_uORF_annotations
- Supplemental_Files_2/__MACOSX/Supplemental_uORF_annotations/
- Supplemental_Files_2/__MACOSX/Supplemental_uORF_annotations/._.DS_Store
- Supplemental_Files_2/__MACOSX/Supplemental_uORF_annotations/._saccharomyces_cerevisiae-uorfs.bed
- Supplemental_Files_2/__MACOSX/Supplemental_uORF_annotations/._saccharomyces_paradoxus-uorfs.bed
- Supplemental_Files_2/__MACOSX/Supplemental_uORF_annotations/._saccharomyces_uvarum-uorfs.bed
