# Supplementary material for: Conserved non-AUG uORFs revealed by a novel regression analysis of ribosome profiling data
Source: Genome Res. 2018 Feb;28(2):214–22. doi: 10.1101/gr.221507.117 (PMC5793785; doi:10.1101/gr.221507.117)
Supplement: Supplemental Material [file supp_gr.221507.117_Supplemental_Files_2.zip › Supplemental_Files_2/Supplemental_uORF_annotations/saccharomyces_cerevisiae-uorfs.bed]

chrXVI	593068	593110	YPR016C.593110	33	-
chrXIII	34219	34315	YML117W.34219	48	+
chrXV	17952	17958	YOL159C.17958	38	-
chrVI	130284	130317	YFL005W.130284	7	+
chrIV	171935	171977	YDL160C.171977	25	-
chrXVI	121248	121257	YPL227C.121257	39	-
chrV	128787	128841	YEL013W.128787	1	+
chrVII	878228	878252	YGR189C.878252	22	-
chrXIV	483521	483533	YNL076W.483521	18	+
chrVII	1080795	1080891	YGR293C.1080891	4	-
chrVII	253982	254000	YGL136C.254000	31	-
chrIV	1242133	1242148	YDR384C.1242148	11	-
chrXIII	915850	915868	YMR320W.915850	22	+
chrIV	1135879	1135948	YDR334W.1135879	1	+
chrIII	120320	120335	YCR004C.120335	0	-
chrVI	35901	35946	YFL050C.35946	31	-
chrIV	861806	861851	YDR206W.861806	7	+
chrXI	521882	521888	YKR044W.521882	40	+
chrIV	524932	525010	YDR036C.525010	10	-
chrXIII	904187	904208	YMR315W-A.904187	20	+
chrIII	172471	172525	YCR028C.172525	14	-
chrIV	960329	960383	YDR251W.960329	5	+
chrVII	880352	880376	YGR191W.880352	6	+
chrVIII	54237	54246	YHL026C.54246	18	-
chrXVI	133007	133040	YPL221W.133007	7	+
chrIV	452635	452725	YDR001C.452725	23	-
chrXIII	448103	448160	YMR089C.448160	9	-
chrIII	237154	237169	YCR068W.237154	49	+
chrX	241979	242000	YJL098W.241979	0	+
chrXIII	914698	914713	YMR319C.914713	0	-
chrIX	414725	414776	YIR031C.414776	1	-
chrII	618889	618907	YBR199W.618889	31	+
chrV	13696	13720	YEL072W.13696	1	+
chrXV	797592	797709	YOR247W.797592	12	+
chrV	322234	322276	YER081W.322234	2	+
chrXVI	279860	279869	YPL145C.279869	10	-
chrVII	830464	830494	YGR166W.830464	2	+
chrII	143188	143236	YBL039W-B.143188	0	+
chrXI	100529	100550	YKL182W.100529	0	+
chrXII	487317	487383	YLR160C.487383	7	-
chrXIV	507110	507149	YNL064C.507149	17	-
chrVII	253855	253891	YGL136C.253891	15	-
chrXI	389966	389972	YKL026C.389972	20	-
chrXIV	440560	440596	YNL098C.440596	0	-
chrIV	1178518	1178587	YDR351W.1178518	0	+
chrXV	83758	83782	YOL125W.83758	22	+
chrXII	1001805	1001817	YLR431C.1001817	14	-
chrIV	362452	362458	YDL053C.362458	19	-
chrIII	160378	160429	YCR023C.160429	1	-
chrXV	757881	757959	YOR222W.757881	0	+
chrVII	921831	921843	YGR215W.921831	37	+
chrIV	1497835	1497844	YDR530C.1497844	2	-
chrXIII	521795	521873	YMR126C.521873	23	-
chrII	254397	254415	YBR008C.254415	41	-
chrXIV	280398	280419	YNL191W.280398	16	+
chrIV	500892	500910	YDR028C.500910	8	-
chrXIII	759626	759662	YMR246W.759626	20	+
chrXVI	744662	744686	YPR109W.744662	2	+
chrXII	1072193	1072238	YLR467W.1072193	4	+
chrXV	757433	757583	YOR221C.757583	34	-
chrI	180049	180094	YAR023C.180094	41	-
chrXV	981774	981852	YOR346W.981774	5	+
chrXIV	87834	87945	YNL289W.87834	35	+
chrIV	447581	447620	YDL002C.447620	9	-
chrXIII	262848	262962	YML003W.262848	8	+
chrXII	710196	710235	YLR286C.710235	24	-
chrIV	1526006	1526051	YDR545W.1526006	4	+
chrIV	927361	927373	YDR232W.927361	28	+
chrX	450972	451008	YJR007W.450972	31	+
chrVIII	125906	125930	YHR009C.125930	22	-
chrX	725711	725723	YJR154W.725711	10	+
chrXV	324475	324490	YOL001W.324475	48	+
chrXII	39510	39525	YLL051C.39525	2	-
chrXIV	441305	441326	YNL097W-A.441305	11	+
chrXV	255020	255047	YOL038C-A.255047	3	-
chrVII	765649	765667	YGR138C.765667	0	-
chrIV	434003	434063	YDL009C.434063	44	-
chrXV	17846	17861	YOL159C.17861	44	-
chrXIV	90250	90292	YNL288W.90250	0	+
chrXV	832743	832779	YOR272W.832743	32	+
chrIV	550575	550629	YDR046C.550629	1	-
chrIV	107171	107198	YDL195W.107171	29	+
chrXIII	4882	4957	YML133C.4957	48	-
chrV	410027	410090	YER125W.410027	19	+
chrIV	198233	198287	YDL145C.198287	3	-
chrXI	143683	143725	YKL163W.143683	25	+
chrII	122048	122078	YBL052C.122078	48	-
chrXIV	174520	174535	YNL251C.174535	0	-
chrVII	913237	913264	YGR209C.913264	22	-
chrXVI	99413	99500	YPL239W.99413	1	+
chrII	323981	324011	YBR043C.324011	25	-
chrVII	775042	775165	YGR143W.775042	19	+
chrIV	1228549	1228573	YDR377W.1228549	33	+
chrXI	205605	205614	YKL126W.205605	42	+
chrXV	265392	265410	YOL032W.265392	45	+
chrX	150868	150895	YJL140W.150868	2	+
chrXVI	539239	539281	YPL008W.539239	1	+
chrIII	208297	208360	YCR045W-A.208297	0	+
chrXV	158664	158727	YOL087C.158727	40	-
chrVIII	272218	272329	YHR082C.272329	6	-
chrX	278019	278025	YJL084C.278025	30	-
chrIV	1002050	1002080	YDR266C.1002080	1	-
chrII	236358	236373	YBL002W.236358	25	+
chrIV	369719	369734	YDL047W.369719	0	+
chrXVI	623100	623121	YPR028W.623100	48	+
chrXV	830593	830617	YOR270C.830617	1	-
chrIV	551445	551454	YDR047W.551445	29	+
chrVIII	519024	519096	YHR209W.519024	46	+
chrXIII	164233	164275	YML056C.164275	17	-
chrXVI	453183	453201	YPL057C.453201	0	-
chrV	289487	289523	YER066W.289487	41	+
chrXIV	392285	392303	YNL125C.392303	12	-
chrXIII	751836	751878	YMR241W.751836	13	+
chrXVI	517020	517038	YPL019C.517038	0	-
chrXII	493613	493691	YLR164W.493613	7	+
chrV	117644	117686	YEL020C-B.117686	6	-
chrVII	878188	878215	YGR189C.878215	11	-
chrX	582356	582374	YJR082C.582374	36	-
chrXII	834294	834348	YLR353W.834294	27	+
chrXVI	709833	709872	YPR085C.709872	0	-
chrV	374600	374624	YER107C.374624	4	-
chrV	140112	140124	YEL009C.140124	0	-
chrV	139927	139939	YEL009C.139939	0	-
chrXVI	786044	786056	YPR124W.786044	15	+
chrVIII	417518	417539	YHR159W.417518	47	+
chrXII	668909	668933	YLR262C.668933	43	-
chrXIV	730380	730401	YNR055C.730401	3	-
chrXIII	886962	887013	YMR307W.886962	39	+
chrXV	423788	423833	YOR049C.423833	45	-
chrVIII	374375	374390	YHR135C.374390	25	-
chrIII	208217	208247	YCR045W-A.208217	3	+
chrXIII	26843	26858	YML121W.26843	34	+
chrX	317061	317127	YJL063C.317127	48	-
chrIV	1459290	1459314	YDR505C.1459314	10	-
chrVII	733803	733812	YGR122W.733803	2	+
chrXIII	362207	362246	YMR046W-A.362207	7	+
chrVIII	81588	81639	YHL011C.81639	15	-
chrIV	998637	998694	YDR265W.998637	15	+
chrIII	122348	122357	YCR005C.122357	18	-
chrXIII	860937	860949	YMR296C.860949	16	-
chrVIII	125886	125892	YHR009C.125892	47	-
chrXII	857512	857524	YLR368W.857512	22	+
chrXV	882764	882842	YOR303W.882764	0	+
chrXII	183588	183636	YLR021W.183588	26	+
chrVII	190475	190550	YGL167C.190550	11	-
chrXIII	137529	137559	YML068W.137529	7	+
chrXVI	289152	289170	YPL140C.289170	28	-
chrXIV	289474	289501	YNL186W.289474	23	+
chrXIII	241582	241591	YML016C.241591	0	-
chrIV	1168658	1168712	YDR346C.1168712	8	-
chrXIII	664699	664723	YMR200W.664699	2	+
chrII	645419	645443	YBR210W.645419	5	+
chrVII	650595	650667	YGR086C.650667	1	-
chrXI	317662	317692	YKL064W.317662	10	+
chrII	602519	602537	YBR187W.602519	0	+
chrV	410132	410162	YER125W.410132	26	+
chrIV	1234145	1234166	YDR380W.1234145	9	+
chrVIII	160742	160844	YHR026W.160742	4	+
chrXVI	118312	118327	YPL228W.118312	7	+
chrXV	479472	479499	YOR083W.479472	16	+
chrII	548951	549047	YBR154C.549047	23	-
chrIX	258632	258641	YIL050W.258632	43	+
chrXIV	529838	529853	YNL053W.529838	44	+
chrII	164018	164117	YBL030C.164117	45	-
chrVIII	151145	151151	YHR022C.151151	40	-
chrXIV	507720	507837	YNL063W.507720	19	+
chrIX	122519	122549	YIL125W.122519	2	+
chrIV	1498214	1498307	YDR531W.1498214	14	+
chrXIII	204095	204197	YML038C.204197	28	-
chrVII	909116	909125	YGR205W.909116	34	+
chrIX	261369	261393	YIL048W.261369	30	+
chrVI	192498	192534	YFR020W.192498	6	+
chrXII	604799	604808	YLR229C.604808	18	-
chrXII	710163	710175	YLR286C.710175	2	-
chrIV	224063	224132	YDL132W.224063	4	+
chrII	164819	164849	YBL029C-A.164849	17	-
chrII	298135	298171	YBR030W.298135	33	+
chrXIV	284206	284254	YNL189W.284206	0	+
chrIV	1369729	1369744	YDR457W.1369729	15	+
chrIX	141565	141589	YIL117C.141589	19	-
chrIV	580669	580681	YDR065W.580669	4	+
chrXIII	271153	271207	YMR001C.271207	37	-
chrXI	248824	248845	YKL101W.248824	5	+
chrXVI	277515	277548	YPL146C.277548	5	-
chrIV	1124963	1124984	YDR326C.1124984	34	-
chrIV	172049	172100	YDL160C.172100	3	-
chrXVI	463841	463877	YPL049C.463877	32	-
chrXII	87215	87239	YLL027W.87215	1	+
chrXIV	269702	269789	YNL197C.269789	6	-
chrIV	1465797	1465833	YDR507C.1465833	0	-
chrXIII	448512	448524	YMR090W.448512	2	+
chrXVI	927169	927244	YPR194C.927244	7	-
chrXIV	332563	332578	YNL161W.332563	13	+
chrXV	619756	619789	YOR153W.619756	0	+
chrIV	305187	305202	YDL084W.305187	1	+
chrV	393846	393870	YER114C.393870	1	-
chrIV	121755	121773	YDL190C.121773	25	-
chrX	236397	236403	YJL101C.236403	19	-
chrV	85656	85683	YEL034W.85656	42	+
chrVI	116081	116111	YFL009W.116081	7	+
chrXIV	289370	289385	YNL186W.289370	47	+
chrVIII	207585	207654	YHR050W.207585	0	+
chrVIII	412316	412322	YHR157W.412316	10	+
chrXV	304645	304717	YOL011W.304645	3	+
chrXVI	642175	642196	YPR035W.642175	0	+
chrXI	514152	514200	YKR039W.514152	0	+
chrIV	1249828	1249900	YDR387C.1249900	1	-
chrXV	592878	592968	YOR142W.592878	4	+
chrII	647726	647735	YBR212W.647726	43	+
chrXII	712449	712479	YLR287C.712479	0	-
chrXVI	787890	787911	YPR125W.787890	6	+
chrXIV	507151	507169	YNL064C.507169	0	-
chrV	382107	382143	YER110C.382143	10	-
chrX	675844	675877	YJR134C.675877	23	-
chrVII	371929	371962	YGL071W.371929	15	+
chrI	120194	120206	YAL017W.120194	35	+
chrXV	546804	546822	YOR118W.546804	36	+
chrXV	546671	546680	YOR118W.546671	0	+
chrI	11428	11440	YAL064W-B.11428	12	+
chrIV	1296666	1296783	YDR414C.1296783	28	-
chrXV	1031164	1031191	YOR370C.1031191	11	-
chrVII	560603	560678	YGR038W.560603	32	+
chrXV	304256	304268	YOL012C.304268	6	-
chrIV	198159	198201	YDL145C.198201	23	-
chrXVI	790015	790054	YPR127W.790015	3	+
chrXV	925676	925721	YOR326W.925676	19	+
chrIV	403331	403370	YDL028C.403370	18	-
chrVIII	557498	557543	YHR218W.557498	4	+
chrIV	835451	835511	YDR186C.835511	46	-
chrXII	474085	474151	YLR157C.474151	7	-
chrIV	213324	213354	YDL138W.213324	21	+
chrXII	682427	682475	YLR271W.682427	39	+
chrIV	1049259	1049421	YDR293C.1049421	48	-
chrIV	530706	530745	YDR038C.530745	0	-
chrII	423067	423103	YBR086C.423103	26	-
chrXI	136978	136999	YKL165C-A.136999	46	-
chrXVI	551680	551701	YPL004C.551701	41	-
chrXV	255010	255073	YOL038W.255010	14	+
chrXIII	801742	801754	YMR267W.801742	31	+
chrIV	755069	755108	YDR148C.755108	47	-
chrIV	1403212	1403317	YDR472W.1403212	20	+
chrIII	262563	262572	YCR084C.262572	10	-
chrXIII	284871	284901	YMR010W.284871	13	+
chrXV	17998	18007	YOL159C.18007	1	-
chrV	451266	451278	YER139C.451278	16	-
chrXI	25195	25258	YKL216W.25195	1	+
chrIV	1233558	1233564	YDR379C-A.1233564	9	-
chrII	650326	650344	YBR213W.650326	3	+
chrV	232400	232409	YER041W.232400	3	+
chrIV	121657	121681	YDL190C.121681	37	-
chrII	71753	71921	YBL081W.71753	5	+
chrXVI	486502	486613	YPL034W.486502	38	+
chrIV	512504	512657	YDR034C.512657	1	-
chrXI	231977	232007	YKL109W.231977	8	+
chrIV	321640	321655	YDL076C.321655	1	-
chrII	666306	666321	YBR221C.666321	0	-
chrXIII	740184	740199	YMR234W.740184	8	+
chrIV	239756	239795	YDL125C.239795	24	-
chrXVI	313348	313381	YPL125W.313348	36	+
chrII	132100	132133	YBL047C.132133	2	-
chrXIV	282294	282321	YNL190W.282294	30	+
chrXV	522923	522992	YOR108W.522923	19	+
chrXV	115837	115858	YOL105C.115858	7	-
chrIV	743892	743916	YDR143C.743916	18	-
chrIV	221089	221113	YDL134C.221113	35	-
chrXI	445318	445369	YKR003W.445318	32	+
chrXI	150830	150905	YKL161C.150905	33	-
chrXI	384788	384875	YKL029C.384875	29	-
chrIV	36476	36515	YDL234C.36515	24	-
chrXIII	353848	353857	YMR043W.353848	25	+
chrVIII	51091	51109	YHL027W.51091	25	+
chrXV	770752	770776	YOR230W.770752	0	+
chrIII	305572	305596	YCR102C.305596	22	-
chrXIV	263251	263266	YNL201C.263266	35	-
chrXII	982873	982948	YLR425W.982873	21	+
chrIV	1031438	1031465	YDR284C.1031465	23	-
chrII	792800	792824	YBR295W.792800	16	+
chrX	31832	31901	YJL213W.31832	0	+
chrXII	341760	341784	YLR100W.341760	14	+
chrVII	147473	147485	YGL190C.147485	4	-
chrIX	216376	216409	YIL077C.216409	0	-
chrII	642457	642520	YBR208C.642520	27	-
chrIV	1236510	1236522	YDR381W.1236510	6	+
chrIV	141993	142023	YDL176W.141993	0	+
chrXV	299637	299721	YOL014W.299637	0	+
chrVII	442928	442937	YGL028C.442937	1	-
chrXIII	228666	228690	YML023C.228690	0	-
chrIII	262420	262516	YCR084C.262516	0	-
chrVIII	436983	437022	YHR165C.437022	12	-
chrX	95016	95088	YJL174W.95016	21	+
chrXVI	49268	49277	YPL260W.49268	25	+
chrXVI	610375	610411	YPR024W.610375	15	+
chrX	690563	690572	YJR139C.690572	5	-
chrIV	1234194	1234215	YDR380W.1234194	44	+
chrXVI	410390	410498	YPL076W.410390	4	+
chrVI	226492	226519	YFR036W.226492	10	+
chrVIII	239035	239056	YHR072W.239035	15	+
chrXII	470433	470499	YLR155C.470499	6	-
chrXIII	97256	97388	YML086C.97388	31	-
chrX	392380	392503	YJL026W.392380	37	+
chrII	415886	415922	YBR085W.415886	4	+
chrII	36818	36854	YBL099W.36818	47	+
chrIV	924428	924437	YDR228C.924437	24	-
chrXV	1044745	1044766	YOR376W-A.1044745	6	+
chrXII	470518	470539	YLR155C.470539	7	-
chrV	465139	465190	YER148W.465139	16	+
chrV	349364	349376	YER094C.349376	42	-
chrVII	558881	558890	YGR036C.558890	40	-
chrVII	343295	343331	YGL090W.343295	20	+
chrX	150396	150408	YJL141C.150408	2	-
chrI	45830	45875	YAL053W.45830	9	+
chrXI	439374	439464	YKL001C.439464	20	-
chrVII	277565	277613	YGL123W.277565	0	+
chrXVI	646260	646395	YPR038W.646260	38	+
chrIV	512128	512137	YDR034C.512137	28	-
chrXVI	593141	593153	YPR016C.593153	12	-
chrV	111365	111428	YEL022W.111365	3	+
chrII	647860	647872	YBR212W.647860	6	+
chrIV	1369769	1369856	YDR457W.1369769	3	+
chrVII	593397	593448	YGR052W.593397	34	+
chrXIV	661722	661737	YNR016C.661737	27	-
chrIX	282588	282669	YIL038C.282669	1	-
chrI	221850	221970	YAR068W.221850	12	+
chrXV	774542	774557	YOR232W.774542	19	+
chrVIII	150442	150448	YHR022C.150448	6	-
chrIV	1222202	1222211	YDR372C.1222211	12	-
chrXIV	466969	467032	YNL085W.466969	2	+
chrIV	221665	221683	YDL134C.221683	23	-
chrVII	788761	788818	YGR149W.788761	32	+
chrXV	894138	894192	YOR307C.894192	8	-
chrXI	107269	107323	YKL181W.107269	19	+
chrIV	1233645	1233651	YDR379C-A.1233651	18	-
chrXV	611663	611693	YOR149C.611693	27	-
chrXV	580152	580203	YOR136W.580152	0	+
chrIV	657833	657845	YDR103W.657833	36	+
chrXIII	914655	914664	YMR319C.914664	0	-
chrVIII	150450	150471	YHR022C.150471	9	-
chrIV	576221	576323	YDR062W.576221	36	+
chrVII	984939	984975	YGR247W.984939	23	+
chrXI	362198	362225	YKL040C.362225	0	-
chrIII	168003	168099	YCR027C.168099	9	-
chrXIV	661819	661888	YNR016C.661888	4	-
chrV	332449	332566	YER087C-A.332566	23	-
chrXVI	102842	102857	YPL236C.102857	15	-
chrIV	1189603	1189633	YDR357C.1189633	3	-
chrII	483363	483396	YBR121C.483396	7	-
chrXV	87681	87699	YOL123W.87681	2	+
chrIV	591421	591433	YDR072C.591433	37	-
chrV	117714	117726	YEL020C-B.117726	26	-
chrXV	65546	65555	YOL137W.65546	0	+
chrVII	951001	951118	YGR229C.951118	8	-
chrXV	106577	106589	YOL112W.106577	0	+
chrIV	600773	600791	YDR077W.600773	25	+
chrXIV	625851	625860	YNL003C.625860	2	-
chrIV	906875	906920	YDR219C.906920	2	-
chrVI	207406	207421	YFR027W.207406	13	+
chrIV	767937	768006	YDR153C.768006	2	-
chrV	140047	140056	YEL009C.140056	16	-
chrXIV	326297	326339	YNL164C.326339	3	-
chrII	564733	564781	YBR162C.564781	2	-
chrXII	954181	954208	YLR414C.954208	13	-
chrIV	439868	439877	YDL006W.439868	15	+
chrVII	676365	676404	YGR095C.676404	6	-
chrIV	543352	543418	YDR043C.543418	3	-
chrVIII	338030	338108	YHR114W.338030	31	+
chrXI	611440	611494	YKR091W.611440	0	+
chrIV	222371	222395	YDL133W.222371	3	+
chrXIV	284146	284170	YNL189W.284146	45	+
chrV	492111	492120	YER159C.492120	10	-
chrII	565097	565106	YBR162W-A.565097	35	+
chrXIV	545962	546016	YNL043C.546016	27	-
chrII	666264	666273	YBR221C.666273	36	-
chrXII	36670	36697	YLL052C.36697	32	-
chrIX	301662	301698	YIL028W.301662	16	+
chrXI	98665	98707	YKL183W.98665	4	+
chrIII	176406	176457	YCR030C.176457	35	-
chrVII	1080904	1080922	YGR293C.1080922	0	-
chrXVI	458748	458784	YPL052W.458748	29	+
chrX	236387	236396	YJL101C.236396	32	-
chrXIII	808007	808046	YMR271C.808046	1	-
chrXIV	619623	619680	YNL007C.619680	40	-
chrVIII	320363	320393	YHR103W.320363	6	+
chrXI	107246	107255	YKL181W.107246	11	+
chrXIV	778727	778796	YNR074C.778796	11	-
chrXVI	645906	645978	YPR036W-A.645906	0	+
chrXI	96700	96742	YKL184W.96700	3	+
chrVII	993517	993553	YGR250C.993553	47	-
chrXIV	661519	661615	YNR016C.661615	0	-
chrII	744577	744595	YBR270C.744595	2	-
chrXII	878236	878278	YLR380W.878236	48	+
chrVII	932497	932539	YGR218W.932497	0	+
chrIV	1031576	1031597	YDR284C.1031597	39	-
chrXII	281749	281761	YLR073C.281761	40	-
chrX	536020	536032	YJR054W.536020	16	+
chrXI	519399	519456	YKR042W.519399	0	+
chrXIII	56592	56619	YML106W.56592	35	+
chrVII	107532	107562	YGL206C.107562	0	-
chrXIII	164653	164671	YML055W.164653	12	+
chrXIV	342152	342176	YNL156C.342176	33	-
chrV	359535	359559	YER100W.359535	26	+
chrXV	410841	410904	YOR043W.410841	30	+
chrVII	1025775	1025793	YGR267C.1025793	0	-
chrXV	168626	168635	YOL082W.168626	17	+
chrXVI	857444	857498	YPR159W.857444	1	+
chrXVI	381187	381202	YPL089C.381202	7	-
chrIV	1011638	1011665	YDR275W.1011638	6	+
chrXIII	560277	560553	YMR148W.560277	42	+
chrII	207171	207189	YBL009W.207171	0	+
chrVI	255050	255071	YFR053C.255071	5	-
chrIV	217564	217579	YDL136W.217564	47	+
chrIV	616270	616303	YDR085C.616303	9	-
chrII	549067	549082	YBR154C.549082	5	-
chrXVI	241480	241528	YPL164C.241528	20	-
chrIV	1362821	1362851	YDR452W.1362821	44	+
chrVII	124589	124607	YGL197W.124589	21	+
chrXIII	605671	605683	YMR171C.605683	0	-
chrXV	570793	570841	YOR130C.570841	35	-
chrXV	129156	129180	YOL100W.129156	0	+
chrVIII	506290	506317	YHR204W.506290	24	+
chrXVI	732298	732310	YPR103W.732298	0	+
chrIV	543532	543541	YDR043C.543541	0	-
chrXV	1031262	1031277	YOR370C.1031277	3	-
chrV	117805	117952	YEL020C-B.117952	0	-
chrV	399017	399092	YER118C.399092	32	-
chrIV	694605	694614	YDR122W.694605	35	+
chrXII	483750	483771	YLR158C.483771	8	-
chrXVI	685799	685817	YPR070W.685799	1	+
chrII	121895	121961	YBL052C.121961	35	-
chrVII	417092	417104	YGL044C.417104	36	-
chrXV	772529	772559	YOR231W.772529	48	+
chrIII	95728	95812	YCL016C.95812	40	-
chrVIII	94544	94556	YHL008C.94556	5	-
chrX	647501	647549	YJR121W.647501	8	+
chrVIII	521754	521772	YHR210C.521772	25	-
chrVIII	194856	194892	YHR044C.194892	35	-
chrX	120409	120424	YJL159W.120409	37	+
chrXV	967680	967716	YOR342C.967716	0	-
chrXII	319978	320065	YLR089C.320065	38	-
chrIV	1266897	1266918	YDR397C.1266918	36	-
chrIV	1434823	1434883	YDR492W.1434823	3	+
chrV	322342	322405	YER081W.322342	5	+
chrX	393908	393920	YJL025W.393908	16	+
chrXVI	254346	254358	YPL158C.254358	24	-
chrXV	682162	682183	YOR185C.682183	3	-
chrXII	877212	877260	YLR378C.877260	0	-
chrXVI	603526	603547	YPR021C.603547	36	-
chrX	725654	725663	YJR154W.725654	3	+
chrXVI	786154	786178	YPR124W.786154	46	+
chrXVI	786184	786199	YPR124W.786184	4	+
chrXII	440422	440431	YLR150W.440422	15	+
chrV	101901	101928	YEL026W.101901	1	+
chrX	338210	338252	YJL052W.338210	27	+
chrVII	593195	593243	YGR052W.593195	2	+
chrXV	74297	74315	YOL130W.74297	1	+
chrV	337918	337930	YER090W.337918	26	+
chrIX	343710	343731	YIL007C.343731	15	-
chrIX	122628	122667	YIL125W.122628	15	+
chrIV	229866	229878	YDL130W.229866	42	+
chrXIII	448191	448236	YMR089C.448236	20	-
chrXI	338775	338808	YKL054C.338808	18	-
chrXIV	426786	426828	YNL104C.426828	18	-
chrXIII	279730	279757	YMR006C.279757	45	-
chrXI	339475	339484	YKL053C-A.339484	45	-
chrXIII	653982	654012	YMR195W.653982	0	+
chrVII	1012379	1012427	YGR260W.1012379	44	+
chrVII	10470	10479	YGL258W.10470	37	+
chrIV	1198786	1198795	YDR362C.1198795	32	-
chrXVI	246895	246913	YPL160W.246895	10	+
chrIV	679792	679804	YDR111C.679804	16	-
chrV	117743	117794	YEL020C-B.117794	13	-
chrXIII	701091	701142	YMR216C.701142	1	-
chrV	271110	271161	YER057C.271161	21	-
chrXIV	447456	447468	YNL094W.447456	2	+
chrVIII	422914	422944	YHR162W.422914	8	+
chrXIV	661628	661649	YNR016C.661649	19	-
chrIV	591350	591401	YDR072C.591401	31	-
chrIX	247277	247298	YIL059C.247298	13	-
chrII	572066	572087	YBR168W.572066	49	+
chrXII	932912	932957	YLR407W.932912	14	+
chrVIII	423015	423060	YHR162W.423015	0	+
chrVII	254614	254626	YGL135W.254614	3	+
chrX	221336	221351	YJL106W.221336	20	+
chrXIV	483398	483407	YNL076W.483398	0	+
chrXII	728892	728913	YLR300W.728892	6	+
chrV	491990	492014	YER159C.492014	41	-
chrXV	1014841	1014865	YOR360C.1014865	2	-
chrIV	589411	589423	YDR071C.589423	10	-
chrXIII	145899	145968	YML064C.145968	10	-
chrV	404718	404868	YER123W.404718	6	+
chrVIII	74946	74994	YHL016C.74994	4	-
chrXII	809945	809963	YLR342W.809945	15	+
chrXV	342417	342456	YOR008C.342456	9	-
chrXVI	105846	105891	YPL234C.105891	6	-
chrXV	423698	423749	YOR049C.423749	38	-
chrXIV	548061	548103	YNL042W.548061	17	+
chrV	349380	349389	YER094C.349389	10	-
chrXII	84702	84771	YLL028W.84702	6	+
chrV	84551	84572	YEL036C.84572	5	-
chrIV	960562	960601	YDR251W.960562	11	+
chrVIII	383498	383513	YHR142W.383498	7	+
chrVII	417032	417062	YGL044C.417062	34	-
chrXV	441431	441449	YOR061W.441431	0	+
chrXII	444709	444760	YLR152C.444760	16	-
chrVII	1076095	1076125	YGR289C.1076125	19	-
chrXIV	664222	664273	YNR018W.664222	34	+
chrV	465207	465300	YER148W.465207	13	+
chrXII	809968	810007	YLR342W.809968	10	+
chrX	220692	220761	YJL106W.220692	11	+
chrVIII	470909	470981	YHR183W.470909	11	+
chrXII	784823	784832	YLR328W.784823	0	+
chrX	184467	184485	YJL126W.184467	14	+
chrXVI	927076	927133	YPR194C.927133	20	-
chrVII	324626	324638	YGL096W.324626	22	+
chrXV	1031139	1031148	YOR370C.1031148	0	-
chrVIII	212704	212752	YHR053C.212752	0	-
chrVII	14309	14357	YGL257C.14357	18	-
chrXII	166477	166540	YLR009W.166477	0	+
chrIII	163184	163208	YCR024C-A.163208	9	-
chrXVI	875304	875343	YPR165W.875304	1	+
chrXII	932700	932724	YLR406C-A.932724	36	-
chrXI	107108	107132	YKL181W.107108	29	+
chrXIII	759779	759791	YMR246W.759779	8	+
chrXII	623902	623923	YLR242C.623923	44	-
chrIV	421611	421626	YDL019C.421626	24	-
chrXIV	456529	456652	YNL090W.456529	43	+
chrIV	508037	508052	YDR033W.508037	6	+
chrV	265829	265841	YER055C.265841	7	-
chrXIII	647075	647105	YMR192W.647075	2	+
chrXVI	907172	907205	YPR185W.907172	14	+
chrIV	141713	141749	YDL177C.141749	6	-
chrVI	182917	182935	YFR017C.182935	48	-
chrXI	262257	262284	YKL095W.262257	22	+
chrIV	104604	104619	YDL198C.104619	0	-
chrXII	867330	867357	YLR372W.867330	7	+
chrXVI	352243	352300	YPL106C.352300	6	-
chrXVI	467157	467193	YPL045W.467157	19	+
chrXV	170956	170992	YOL081W.170956	24	+
chrXVI	594426	594435	YPR018W.594426	7	+
chrIV	239686	239692	YDL125C.239692	40	-
chrII	809551	809647	YBR300C.809647	4	-
chrIV	508104	508119	YDR033W.508104	49	+
chrII	556332	556341	YBR158W.556332	0	+
chrXVI	103203	103248	YPL235W.103203	28	+
chrIII	176925	177117	YCR030C.177117	27	-
chrIX	187675	187693	YIL094C.187693	12	-
chrXII	576771	576837	YLR220W.576771	34	+
chrIV	936585	936633	YDR237W.936585	48	+
chrIV	1263282	1263348	YDR395W.1263282	1	+
chrXV	427681	427711	YOR053W.427681	0	+
chrV	140252	140279	YEL009C.140279	23	-
chrIV	171996	172029	YDL160C.172029	32	-
chrII	236450	236492	YBL002W.236450	2	+
chrXV	830629	830641	YOR270C.830641	0	-
chrXV	410739	410805	YOR043W.410739	1	+
chrXV	638600	638642	YOR161C.638642	25	-
chrXIV	240296	240311	YNL217W.240296	21	+
chrXIII	466168	466258	YMR100W.466168	42	+
chrVII	888854	888863	YGR195W.888854	5	+
chrIX	130562	130577	YIL122W.130562	26	+
chrXIII	56697	56721	YML106W.56697	26	+
chrV	98162	98210	YEL028W.98162	21	+
chrVII	634059	634089	YGR071C.634089	0	-
chrX	88712	88763	YJL179W.88712	17	+
chrIII	289605	289623	YCR095W-A.289605	11	+
chrV	144294	144327	YEL006W.144294	46	+
chrVIII	542527	542572	YHR214W-A.542527	46	+
chrIX	257001	257106	YIL052C.257106	30	-
chrXV	1085158	1085203	YOR396W.1085158	4	+
chrXIII	164710	164743	YML055W.164710	36	+
chrXVI	603374	603398	YPR021C.603398	45	-
chrXII	1043483	1043495	YLR453C.1043495	43	-
chrXIV	730815	730845	YNR055C.730845	49	-
chrXV	386730	386772	YOR030W.386730	34	+
chrV	374578	374593	YER107C.374593	30	-
chrXII	725694	725715	YLR299W.725694	0	+
chrX	290794	290821	YJL079C.290821	16	-
chrXII	388235	388259	YLR120C.388259	19	-
chrXVI	585689	585704	YPR013C.585704	38	-
chrIX	137946	137979	YIL119C.137979	0	-
chrVIII	173308	173470	YHR032W.173308	10	+
chrIV	915479	915521	YDR225W.915479	21	+
chrIII	163077	163131	YCR024C-A.163131	0	-
chrIV	56369	56477	YDL224C.56477	3	-
chrXII	238839	238911	YLR046C.238911	33	-
chrIV	155786	155819	YDL171C.155819	7	-
chrIV	403254	403308	YDL028C.403308	1	-
chrXII	658704	658791	YLR257W.658704	4	+
chrIV	508080	508098	YDR033W.508080	6	+
chrXII	762355	762367	YLR313C.762367	15	-
chrXIII	804418	804448	YMR269W.804418	4	+
chrXVI	829852	829870	YPR149W.829852	20	+
chrIV	551677	551713	YDR047W.551677	22	+
chrXVI	88459	88465	YPL243W.88459	15	+
chrXIV	467082	467127	YNL085W.467082	1	+
chrVIII	101898	101931	YHL003C.101931	14	-
chrXI	483153	483162	YKR022C.483162	2	-
chrXII	454653	454680	YLR154W-C.454653	1	+
chrXI	402521	402596	YKL019W.402521	28	+
chrXIV	779004	779100	YNR074C.779100	49	-
chrI	169336	169369	YAR015W.169336	45	+
chrXIII	263461	263470	YML003W.263461	49	+
chrVII	670337	670349	YGR093W.670337	0	+
chrII	594797	594890	YBR182C.594890	27	-
chrVIII	198396	198411	YHR046C.198411	18	-
chrV	259721	259736	YER053C.259736	42	-
chrIII	176811	176856	YCR030C.176856	0	-
chrXIII	512981	513014	YMR123W.512981	8	+
chrXV	324348	324387	YOL002C.324387	30	-
chrXV	87812	87824	YOL123W.87812	3	+
chrVIII	214702	214750	YHR055C.214750	0	-
chrIV	458209	458224	YDR005C.458224	6	-
chrXIII	623225	623240	YMR180C.623240	7	-
chrII	560002	560062	YBR160W.560002	48	+
chrXIV	289393	289423	YNL186W.289393	14	+
chrXIII	350201	350243	YMR040W.350201	3	+
chrVIII	34158	34191	YHL034C.34191	46	-
chrXV	492824	492899	YOR090C.492899	4	-
chrVII	144736	144751	YGL191W.144736	7	+
chrXV	618727	618781	YOR152C.618781	9	-
chrXIV	378731	378755	YNL131W.378731	41	+
chrIV	1174659	1174701	YDR349C.1174701	40	-
chrXIII	716327	716351	YMR222C.716351	42	-
chrII	227591	227714	YBL004W.227591	16	+
chrX	237207	237237	YJL100W.237207	13	+
chrXI	205653	205692	YKL126W.205653	5	+
chrIII	152772	152817	YCR019W.152772	4	+
chrXVI	381711	381717	YPL088W.381711	41	+
chrXII	826442	826451	YLR347C.826451	37	-
chrVII	443318	443363	YGL028C.443363	9	-
chrIX	301303	301327	YIL029C.301327	1	-
chrXV	545002	545083	YOR117W.545002	46	+
chrXIV	350854	350896	YNL147W.350854	21	+
chrVIII	490693	490705	YHR195W.490693	9	+
chrXVI	150220	150247	YPL214C.150247	1	-
chrXV	444113	444125	YOR062C.444125	4	-
chrIV	1071429	1071465	YDR303C.1071465	11	-
chrII	642395	642431	YBR208C.642431	19	-
chrX	237017	237023	YJL100W.237017	46	+
chrXV	441475	441481	YOR061W.441475	11	+
chrXI	494156	494177	YKR028W.494156	4	+
chrXII	211872	211968	YLR034C.211968	43	-
chrXIII	258824	258902	YML006C.258902	47	-
chrII	533697	533784	YBR145W.533697	30	+
chrIV	1236540	1236573	YDR381W.1236540	2	+
chrXV	755028	755067	YOR219C.755067	9	-
chrXI	232165	232177	YKL109W.232165	2	+
chrII	63803	63815	YBL085W.63803	0	+
chrXIII	540036	540090	YMR135C.540090	32	-
chrXIII	674775	674790	YMR205C.674790	27	-
chrIV	1252404	1252416	YDR389W.1252404	33	+
chrVIII	148658	148712	YHR021C.148712	44	-
chrXV	816891	816987	YOR261C.816987	38	-
chrXV	256501	256612	YOL036W.256501	4	+
chrIV	1239443	1239479	YDR382W.1239443	0	+
chrXII	712149	712158	YLR287C.712158	22	-
chrVII	605502	605526	YGR057C.605526	8	-
chrVI	226467	226473	YFR036W.226467	8	+
chrII	107881	107947	YBL060W.107881	46	+
chrIV	1412254	1412290	YDR477W.1412254	39	+
chrXI	381875	381896	YKL032C.381896	35	-
chrXV	544172	544220	YOR116C.544220	17	-
chrXIII	611704	611734	YMR176W.611704	12	+
chrXV	83787	83847	YOL125W.83787	43	+
chrIV	421647	421707	YDL019C.421707	27	-
chrXIV	558968	559076	YNL037C.559076	4	-
chrIV	593836	593851	YDR074W.593836	0	+
chrVII	116018	116072	YGL202W.116018	0	+
chrIV	751310	751319	YDR147W.751310	27	+
chrV	118020	118110	YEL020C-B.118110	2	-
chrXII	790605	790617	YLR332W.790605	0	+
chrXIII	241430	241562	YML016C.241562	29	-
chrIX	414783	414798	YIR031C.414798	12	-
chrXIII	284952	285066	YMR010W.284952	6	+
chrXIV	255293	255356	YNL207W.255293	49	+
chrVIII	261809	261833	YHR079C.261833	11	-
chrVIII	121690	121717	YHR007C.121717	16	-
chrXI	70311	70323	YKL198C.70323	0	-
chrII	809665	809677	YBR300C.809677	0	-
chrXVI	261030	261042	YPL154C.261042	5	-
chrX	545234	545279	YJR058C.545279	38	-
chrXVI	425152	425161	YPL068C.425161	45	-
chrX	445524	445536	YJR004C.445536	34	-
chrXIII	777874	777889	YMR255W.777874	0	+
chrIV	694619	694718	YDR122W.694619	29	+
chrXIII	241657	241672	YML016C.241672	15	-
chrII	92348	92357	YBL068W.92348	8	+
chrV	342207	342222	YER091C.342222	0	-
chrV	318343	318361	YER078C.318361	5	-
chrXIV	174325	174367	YNL251C.174367	17	-
chrXII	586286	586322	YLR224W.586286	27	+
chrV	409764	409836	YER125W.409764	42	+
chrXVI	41007	41043	YPL265W.41007	0	+
chrXVI	840959	840989	YPR157W.840959	36	+
chrXVI	839889	839904	YPR156C.839904	7	-
chrXI	142822	142873	YKL164C.142873	0	-
chrIV	946736	946868	YDR242W.946736	1	+
chrV	562687	562699	YER186C.562699	2	-
chrVIII	127570	127585	YHR011W.127570	8	+
chrIV	1171891	1171897	YDR348C.1171897	46	-
chrVII	254115	254130	YGL136C.254130	45	-
chrIX	148710	148731	YIL115C.148731	2	-
chrXV	770708	770726	YOR230W.770708	21	+
chrIV	220820	220841	YDL134C.220841	11	-
chrXII	844237	844255	YLR359W.844237	49	+
chrIV	416781	416823	YDL020C.416823	28	-
chrXV	271434	271485	YOL028C.271485	31	-
chrIV	427314	427356	YDL014W.427314	0	+
chrXII	1060968	1060992	YLR460C.1060992	22	-
chrIX	353427	353457	YIL002C.353457	5	-
chrXII	180218	180239	YLR019W.180218	14	+
chrIV	90140	90170	YDL206W.90140	4	+
chrVI	54703	54781	YFL039C.54781	10	-
chrXVI	187637	187781	YPL190C.187781	5	-
chrV	395020	395074	YER115C.395074	0	-
chrIV	592338	592404	YDR073W.592338	10	+
chrXVI	742402	742414	YPR108W.742402	5	+
chrXIV	341957	342014	YNL156C.342014	23	-
chrVII	186021	186108	YGL169W.186021	4	+
chrXIII	56727	56751	YML106W.56727	0	+
chrXVI	425862	425892	YPL067C.425892	14	-
chrXIII	892231	892258	YMR308C.892258	37	-
chrIX	97092	97116	YIL134C-A.97116	22	-
chrX	620363	620369	YJR102C.620369	43	-
chrXII	585533	585563	YLR223C.585563	0	-
chrXI	245416	245455	YKL104C.245455	15	-
chrVII	482695	482716	YGL008C.482716	46	-
chrI	22853	22913	YAL063C-A.22913	0	-
chrIV	817891	817903	YDR178W.817891	18	+
chrX	128965	128986	YJL156C.128986	5	-
chrXVI	121308	121392	YPL227C.121392	39	-
chrXIV	220225	220234	YNL229C.220234	11	-
chrII	296025	296058	YBR028C.296058	13	-
chrIV	1013664	1013673	YDR276C.1013673	17	-
chrIV	862021	862108	YDR206W.862021	45	+
chrI	143604	143658	YAL002W.143604	0	+
chrXIII	38142	38172	YML116W.38142	5	+
chrXVI	251661	251730	YPL159C.251730	9	-
chrXV	394599	394611	YOR033C.394611	24	-
chrXIII	751918	751930	YMR241W.751918	2	+
chrXIII	484031	484037	YMR108W.484031	20	+
chrXIV	282221	282275	YNL190W.282221	30	+
chrXIII	784299	784308	YMR258C.784308	0	-
chrXIV	412224	412263	YNL115C.412263	4	-
chrII	36980	37001	YBL099W.36980	0	+
chrXI	325530	325542	YKL061W.325530	28	+
chrV	364445	364457	YER103W.364445	11	+
chrIV	802369	802396	YDR170C.802396	39	-
chrIX	247365	247377	YIL059C.247377	5	-
chrXV	96788	96845	YOL117W.96788	0	+
chrXI	393380	393392	YKL023C-A.393392	24	-
chrIV	593866	593896	YDR074W.593866	1	+
chrXV	891534	891591	YOR306C.891591	6	-
chrX	153026	153053	YJL139C.153053	0	-
chrXIV	703593	703611	YNR044W.703593	2	+
chrIII	193250	193331	YCR036W.193250	29	+
chrIV	224201	224225	YDL132W.224201	6	+
chrVII	321761	321872	YGL097W.321761	17	+
chrVII	619944	619968	YGR065C.619968	1	-
chrXII	710284	710317	YLR286C.710317	38	-
chrIII	128265	128274	YCR008W.128265	10	+
chrXVI	260972	260981	YPL154C.260981	10	-
chrXII	634140	634167	YLR248W.634140	10	+
chrXV	427628	427643	YOR053W.427628	5	+
chrXII	241624	241636	YLR047C.241636	0	-
chrXI	100394	100454	YKL182W.100394	40	+
chrXIV	263402	263411	YNL201C.263411	12	-
chrII	613902	613920	YBR196C.613920	25	-
chrVIII	194947	194956	YHR044C.194956	22	-
chrIV	330769	330793	YDL070W.330769	17	+
chrXII	483665	483731	YLR158C.483731	7	-
chrIV	405270	405291	YDL025W-A.405270	3	+
chrVII	932370	932430	YGR218W.932370	4	+
chrXIV	85863	85917	YNL291C.85917	42	-
chrVIII	256232	256247	YHR078W.256232	48	+
chrXIII	56630	56663	YML106W.56630	34	+
chrIV	560761	560800	YDR052C.560800	24	-
chrXII	646167	646239	YLR256W.646167	1	+
chrIV	310151	310172	YDL081C.310172	2	-
chrXIV	181050	181092	YNL249C.181092	49	-
chrIV	1296793	1296829	YDR414C.1296829	26	-
chrIV	416688	416748	YDL020C.416748	45	-
chrXII	163895	164042	YLR006C.164042	10	-
chrXII	371547	371562	YLR113W.371547	8	+
chrXV	432129	432147	YOR057W.432129	0	+
chrVII	848409	848466	YGR175C.848466	4	-
chrXV	824886	824916	YOR267C.824916	46	-
chrIV	203018	203042	YDL141W.203018	44	+
chrII	770449	770479	YBR283C.770479	0	-
chrIX	126145	126163	YIL124W.126145	26	+
chrXII	451664	451685	YLR154W-A.451664	5	+
chrVII	257644	257671	YGL133W.257644	0	+
chrXII	867270	867306	YLR372W.867270	44	+
chrII	501529	501580	YBR132C.501580	14	-
chrXIV	174399	174438	YNL251C.174438	16	-
chrXVI	344776	344791	YPL110C.344791	3	-
chrXI	208200	208242	YKL125W.208200	18	+
chrX	352160	352184	YJL047C.352184	24	-
chrXV	324658	324706	YOL001W.324658	15	+
chrII	5288	5333	YBL111C.5333	4	-
chrXIV	357226	357358	YNL142W.357226	0	+
chrX	620477	620537	YJR102C.620537	12	-
chrIV	1212845	1212857	YDR366C.1212857	34	-
chrIV	1020714	1020795	YDR280W.1020714	0	+
chrIII	157140	157152	YCR021C.157152	41	-
chrXII	660689	660800	YLR258W.660689	3	+
chrVII	311946	311982	YGL101W.311946	15	+
chrIX	261410	261515	YIL048W.261410	9	+
chrIV	578447	578546	YDR063W.578447	42	+
chrXV	87708	87798	YOL123W.87708	3	+
chrV	94220	94229	YEL030W.94220	13	+
chrXII	474170	474191	YLR157C.474191	9	-
chrIV	694441	694498	YDR122W.694441	17	+
chrXIII	521970	521988	YMR126C.521988	5	-
chrXIII	546062	546071	YMR139W.546062	20	+
chrXIV	217083	217122	YNL231C.217122	7	-
chrVII	14676	14685	YGL256W.14676	48	+
chrXV	74118	74154	YOL130W.74118	9	+
chrIV	497351	497375	YDR027C.497375	2	-
chrVIII	209669	209741	YHR051W.209669	0	+
chrIV	534591	534630	YDR039C.534630	0	-
chrXIII	880210	880276	YMR305C.880276	42	-
chrXV	502736	502748	YOR094W.502736	12	+
chrX	272789	272837	YJL085W.272789	40	+
chrIV	776029	776047	YDR160W.776029	43	+
chrVII	856309	856345	YGR180C.856345	0	-
chrXVI	506314	506377	YPL023C.506377	10	-
chrXVI	486410	486473	YPL034W.486410	1	+
chrII	101181	101190	YBL064C.101190	28	-
chrXVI	682195	682201	YPR067W.682195	4	+
chrXV	492905	492917	YOR090C.492917	28	-
chrIV	1171826	1171850	YDR348C.1171850	13	-
chrXV	348794	348854	YOR011W.348794	9	+
chrIV	589435	589465	YDR071C.589465	31	-
chrVI	248431	248458	YFR049W.248431	0	+
chrV	337562	337583	YER089C.337583	0	-
chrVIII	320302	320329	YHR103W.320302	39	+
chrXII	528246	528276	YLR188W.528246	2	+
chrXV	168429	168435	YOL082W.168429	0	+
chrXVI	482505	482514	YPL036W.482505	35	+
chrII	191579	191606	YBL017C.191606	31	-
chrVIII	170382	170400	YHR030C.170400	15	-
chrVIII	123559	123622	YHR008C.123622	3	-
chrIV	576352	576403	YDR062W.576352	29	+
chrXI	82906	82945	YKL190W.82906	26	+
chrV	139902	139914	YEL009C.139914	13	-
chrVII	834486	834507	YGR168C.834507	0	-
chrXIV	250317	250338	YNL211C.250338	0	-
chrXVI	169388	169421	YPL202C.169421	45	-
chrIII	136743	136911	YCR011C.136911	37	-
chrVII	147410	147431	YGL190C.147431	38	-
chrXI	34485	34497	YKL212W.34485	33	+
chrIV	1398703	1398730	YDR468C.1398730	38	-
chrXI	143644	143674	YKL163W.143644	6	+
chrXI	321577	321631	YKL063C.321631	43	-
chrIV	1421099	1421111	YDR483W.1421099	0	+
chrXII	787622	787664	YLR330W.787622	40	+
chrXVI	272814	272859	YPL148C.272859	5	-
chrXVI	877680	877689	YPR167C.877689	8	-
chrXVI	213958	214033	YPL177C.214033	17	-
chrIV	501040	501052	YDR028C.501052	8	-
chrII	723232	723292	YBR253W.723232	1	+
chrXVI	520728	520764	YPL016W.520728	3	+
chrVII	885766	885790	YGR193C.885790	38	-
chrXVI	132856	132898	YPL221W.132856	41	+
chrXII	534970	535024	YLR190W.534970	12	+
chrIX	278385	278487	YIL039W.278385	39	+
chrXV	110277	110304	YOL109W.110277	12	+
chrVII	496584	496599	YGL001C.496599	22	-
chrXII	951106	951121	YLR413W.951106	47	+
chrXIII	733146	733179	YMR230W-A.733146	17	+
chrXII	809766	809793	YLR342W.809766	38	+
chrXV	292066	292117	YOL018C.292117	29	-
chrXV	123898	123940	YOL103W.123898	7	+
chrXIII	340771	340828	YMR034C.340828	23	-
chrVIII	554326	554344	YHR216W.554326	24	+
chrVIII	51071	51089	YHL027W.51071	8	+
chrVII	973634	973781	YGR240C.973781	1	-
chrXII	722460	722469	YLR295C.722469	21	-
chrVII	485876	485909	YGL006W.485876	21	+
chrVI	56008	56017	YFL038C.56017	41	-
chrII	704493	704508	YBR242W.704493	1	+
chrIX	203258	203330	YIL084C.203330	33	-
chrVIII	364168	364180	YHR129C.364180	1	-
chrIII	293525	293606	YCR096C.293606	0	-
chrXV	775730	775745	YOR233W.775730	13	+
chrXII	822618	822708	YLR346C.822708	29	-
chrXII	487402	487423	YLR160C.487423	8	-
chrXIV	507660	507702	YNL063W.507660	32	+
chrVII	383588	383612	YGL063W.383588	35	+
chrIV	551715	551739	YDR047W.551715	7	+
chrXII	395569	395578	YLR126C.395578	12	-
chrV	430618	430630	YER132C.430630	30	-
chrVI	58710	58788	YFL036W.58710	23	+
chrXIV	282332	282398	YNL190W.282332	1	+
chrVII	596638	596680	YGR054W.596638	8	+
chrXI	615700	615709	YKR093W.615700	5	+
chrII	393071	393083	YBR078W.393071	23	+
chrIV	172133	172214	YDL160C.172214	40	-
chrXIII	556501	556513	YMR145C.556513	0	-
chrXV	619733	619745	YOR153W.619733	43	+
chrII	254829	254856	YBR008C.254856	1	-
chrXII	1065660	1065705	YLR462W.1065660	5	+
chrIX	160192	160207	YIL109C.160207	0	-
chrXII	242207	242216	YLR048W.242207	43	+
chrXII	391699	391705	YLR123C.391705	19	-
chrI	128993	129038	YAL014C.129038	17	-
chrXII	846073	846106	YLR360W.846073	9	+
chrXII	554456	554504	YLR206W.554456	47	+
chrXVI	829891	829918	YPR149W.829891	13	+
chrIV	1288913	1288922	YDR408C.1288922	14	-
chrXII	805848	805863	YLR340W.805848	29	+
chrIV	578342	578363	YDR063W.578342	12	+
chrII	784594	784621	YBR291C.784621	2	-
chrXIII	131573	131615	YML071C.131615	3	-
chrIV	508062	508071	YDR033W.508062	0	+
chrV	82590	82665	YEL037C.82665	12	-
chrV	140167	140194	YEL009C.140194	6	-
chrII	483413	483437	YBR121C.483437	0	-
chrV	128688	128703	YEL013W.128688	11	+
chrVII	38826	38847	YGL246C.38847	47	-
chrXI	217245	217287	YKL120W.217245	12	+
chrXIII	137489	137498	YML068W.137489	18	+
chrX	619990	620035	YJR102C.620035	25	-
chrIV	210554	210662	YDL140C.210662	20	-
chrXIV	559696	559717	YNL036W.559696	49	+
chrXIII	749717	749729	YMR239C.749729	28	-
chrXI	321471	321540	YKL063C.321540	2	-
chrXI	360044	360098	YKL041W.360044	47	+
chrXV	87570	87585	YOL123W.87570	43	+
chrII	704563	704602	YBR242W.704563	2	+
chrXIII	16672	16759	YML128C.16759	1	-
chrII	572266	572356	YBR168W.572266	3	+
chrXI	557565	557604	YKR061W.557565	0	+
chrIV	1345048	1345093	YDR441C.1345093	24	-
chrIV	1181754	1181784	YDR352W.1181754	23	+
chrXII	646293	646368	YLR256W.646293	8	+
chrIV	548358	548370	YDR045C.548370	0	-
chrXIII	484042	484051	YMR108W.484042	0	+
chrXV	720125	720134	YOR198C.720134	37	-
chrXVI	279779	279797	YPL145C.279797	18	-
chrIV	1252305	1252317	YDR389W.1252305	30	+
chrXIII	556624	556639	YMR145C.556639	4	-
chrXI	100479	100488	YKL182W.100479	28	+
chrIII	239004	239025	YCR069W.239004	1	+
chrXIII	731931	731964	YMR229C.731964	6	-
chrII	526855	526870	YBR140C.526870	34	-
chrVII	516702	516714	YGR014W.516702	37	+
chrV	417164	417173	YER129W.417164	14	+
chrXIII	54713	54773	YML108W.54713	34	+
chrXVI	821397	821460	YPR144C.821460	39	-
chrIV	592204	592324	YDR073W.592204	1	+
chrX	160595	160604	YJL133W.160595	4	+
chrIV	617210	617228	YDR086C.617228	0	-
chrXI	98563	98653	YKL183W.98563	1	+
chrXVI	208128	208185	YPL179W.208128	16	+
chrXV	675628	675655	YOR180C.675655	9	-
chrXVI	690083	690149	YPR072W.690083	1	+
chrXV	299578	299599	YOL014W.299578	5	+
chrXIII	241701	241728	YML016C.241728	0	-
chrII	431069	431177	YBR093C.431177	14	-
chrIV	631197	631251	YDR093W.631197	3	+
chrXV	642132	642138	YOR162C.642138	3	-
chrI	92328	92346	YAL029C.92346	14	-
chrVII	291955	291982	YGL115W.291955	20	+
chrXVI	572967	573018	YPR008W.572967	18	+
chrXV	1059481	1059613	YOR382W.1059481	40	+
chrXVI	335689	335749	YPL115C.335749	10	-
chrXV	642347	642395	YOR162C.642395	20	-
chrV	337358	337382	YER089C.337382	7	-
chrX	315570	315576	YJL065C.315576	33	-
chrIX	301739	301769	YIL028W.301739	36	+
chrVI	224786	224816	YFR033C.224816	13	-
chrXIII	283755	283767	YMR009W.283755	5	+
chrIV	1058880	1058934	YDR298C.1058934	26	-
chrXIII	159362	159461	YML058W.159362	39	+
chrXIII	253762	253783	YML007W.253762	5	+
chrII	135525	135552	YBL045C.135552	2	-
chrX	187681	187705	YJL124C.187705	33	-
chrVII	255638	255650	YGL134W.255638	32	+
chrXI	143763	143838	YKL163W.143763	28	+
chrX	289231	289282	YJL080C.289282	0	-
chrVII	485776	485791	YGL006W.485776	4	+
