# Supplementary material for: Conserved non-AUG uORFs revealed by a novel regression analysis of ribosome profiling data
Source: Genome Res. 2018 Feb;28(2):214–22. doi: 10.1101/gr.221507.117 (PMC5793785; doi:10.1101/gr.221507.117)
Supplement: Supplemental Material [file supp_gr.221507.117_Supplemental_Files_2.zip › Supplemental_Files_2/Supplemental_uORF_annotations/saccharomyces_paradoxus-uorfs.bed]

Spar_4	361815	361842	YDL055C.361842	4	-
Spar_7	815092	815107	YGR175C.815107	34	-
Spar_16	869910	869949	YPR163C.869949	33	-
Spar_13	463478	463508	YMR108W.463478	14	+
Spar_12	519736	519748	YLR206W.519736	6	+
Spar_8	247879	247918	YHR082C.247918	37	-
Spar_11	38010	38028	YKL212W.38010	5	+
Spar_2	144212	144230	YBL030C.144230	45	-
Spar_4	172368	172389	YDL161W.172368	11	+
Spar_2	259691	259706	YBR023C.259706	21	-
Spar_14	478828	478840	YNL070W.478828	12	+
Spar_11	534048	534063	YKR042W.534048	12	+
Spar_7	144851	144890	YGL191W.144851	32	+
Spar_6	109437	109449	YFL030W.109437	33	+
Spar_14	695216	695243	YNR051C.695243	27	-
Spar_13	539568	539604	YMR148W.539568	14	+
Spar_15	563112	563124	YOR151C.563124	23	-
Spar_7	370438	370504	YGL071W.370438	7	+
Spar_15	951643	951658	YOR360C.951658	4	-
Spar_15	833187	833214	YOR306C.833214	33	-
Spar_16	470370	470397	YPL058C.470397	36	-
Spar_15	544969	544984	YOR142W.544969	35	+
Spar_11	395271	395292	YKL032C.395292	10	-
Spar_4	480152	480161	YDR013W.480152	0	+
Spar_11	168585	168600	YKL156W.168585	25	+
Spar_13	241032	241068	YML008C.241068	45	-
Spar_4	1217211	1217259	YDR389W.1217211	34	+
Spar_5	374794	374836	YER103W.374794	19	+
Spar_14	695071	695083	YNR051C.695083	17	-
Spar_14	279881	279911	YNL183C.279911	40	-
Spar_15	10711	10738	YOL158C.10738	26	-
Spar_15	678155	678161	YOR209C.678161	1	-
Spar_7	479388	479418	YGL008C.479418	38	-
Spar_13	701790	701841	YMR242C.701841	1	-
Spar_2	3171	3213	YOL165C.3213	14	-
Spar_11	153990	154035	YKL163W.153990	6	+
Spar_13	648171	648237	YMR200W.648171	21	+
Spar_4	346023	346038	YDL061C.346038	0	-
Spar_14	432936	432963	YNL094W.432936	5	+
Spar_15	993427	993451	YOR381W.993427	19	+
Spar_12	371263	371287	YLR120C.371287	9	-
Spar_3	111395	111425	YCR008W.111395	3	+
Spar_14	239379	239397	YNL207W.239379	0	+
Spar_4	911724	911772	YDR237W.911724	8	+
Spar_15	846375	846387	YOR315W.846375	0	+
Spar_9	208096	208108	YIL070C.208108	20	-
Spar_4	645975	646011	YDR099W.645975	44	+
Spar_14	326421	326463	YNL156C.326463	23	-
Spar_15	661263	661293	YOR198C.661293	33	-
Spar_14	699558	699594	YNR053C.699594	33	-
Spar_4	1217453	1217495	YDR389W.1217453	22	+
Spar_11	508763	508778	YKR028W.508763	12	+
Spar_12	524745	524772	YLR208W.524745	27	+
Spar_13	151485	151497	YML061C.151497	33	-
Spar_3	246888	246924	YCR084C.246924	0	-
Spar_4	202701	202734	YDL145C.202734	17	-
Spar_11	153202	153220	YKL163W.153202	17	+
Spar_4	965316	965373	YDR372C.965316	28	+
Spar_10	114918	114954	YJL158C.114954	37	-
Spar_7	916117	916153	YGR229C.916153	28	-
Spar_15	545081	545102	YOR142W.545081	7	+
Spar_3	220977	220992	YCR068W.220977	44	+
Spar_16	505484	505502	YPL034W.505484	5	+
Spar_4	253341	253380	YDL117W.253341	4	+
Spar_4	172397	172415	YDL161W.172397	10	+
Spar_2	646370	646400	YBR221C.646400	7	-
Spar_7	778530	778584	YGR157W.778530	18	+
Spar_12	904388	904412	YLR414C.904412	34	-
Spar_7	751712	751730	YGR143W.751712	14	+
Spar_7	819840	819858	YGR178C.819858	3	-
Spar_15	545107	545113	YOR142W.545107	2	+
Spar_2	32184	32238	YBL099W.32184	30	+
Spar_13	586928	586988	YMR171C.586988	35	-
Spar_3	151770	151785	YCR027C.151785	20	-
Spar_15	770993	771086	YOR270C.771086	1	-
Spar_4	215482	215515	YDL140C.215515	42	-
Spar_5	404839	404872	YER114C.404872	42	-
Spar_4	447779	447827	YDL006W.447779	7	+
Spar_4	226561	226570	YDL134C.226570	48	-
Spar_4	480737	480764	YDR013W.480737	12	+
Spar_2	379571	379598	YBR082C.379598	1	-
Spar_14	131300	131321	YNL263C.131321	37	-
Spar_4	225781	225811	YDL134C.225811	8	-
Spar_15	532228	532261	YOR136W.532228	1	+
Spar_12	75827	75836	YLL026W.75827	16	+
Spar_13	575950	575962	YMR166C.575962	37	-
Spar_13	493392	493407	YMR124W.493392	16	+
Spar_15	862977	862998	YOR322C.862998	32	-
Spar_14	707220	707232	YNR055C.707232	23	-
Spar_11	630992	631013	YKR093W.630992	21	+
Spar_9	324327	324402	YIL004C.324402	47	-
Spar_11	196193	196247	YKL138C.196247	43	-
Spar_14	253796	253817	YNL197C.253817	46	-
Spar_6	150084	150090	YFL009W.150084	10	+
Spar_2	532616	532637	YBR160W.532616	49	+
Spar_14	314442	314463	YNL163C.314463	41	-
Spar_15	77235	77256	YOL123W.77235	5	+
Spar_4	425252	425312	YDL020C.425312	9	-
Spar_7	586201	586225	YGR057C.586225	1	-
Spar_12	880051	880072	YLR403W.880051	19	+
Spar_16	788495	788513	YPR119W.788495	13	+
Spar_14	329766	329784	YNL154C.329784	4	-
Spar_10	82301	82313	YJL177W.82301	3	+
Spar_4	1381214	1381274	YDR472W.1381214	23	+
Spar_11	335117	335141	YKL063C.335141	46	-
Spar_16	505603	505618	YPL034W.505603	10	+
Spar_14	90259	90274	YNL283C.90274	17	-
Spar_7	884917	884923	YGR213C.884923	20	-
Spar_2	32119	32155	YBL099W.32119	6	+
Spar_7	190614	190674	YGL167C.190674	39	-
Spar_16	329136	329157	YPL130W.329136	36	+
Spar_13	707913	707937	YMR246W.707913	26	+
Spar_10	169323	169371	YJL129C.169371	21	-
Spar_1	117405	117438	YAL003W.117405	6	+
Spar_11	400874	400901	YKL027W.400874	23	+
Spar_15	571125	571197	YOR154W.571125	28	+
Spar_16	286051	286066	YPL154C.286066	30	-
Spar_16	398069	398081	YPL092W.398069	26	+
Spar_16	62865	62934	YPL265W.62865	9	+
Spar_10	112463	112472	YJL159W.112463	15	+
Spar_11	570382	570547	YKR060W.570382	0	+
Spar_4	882230	882287	YDR219C.882287	16	-
Spar_2	579821	579854	YBR187W.579821	1	+
Spar_11	102806	102845	YKL185W.102806	1	+
Spar_4	1093913	1093931	YDR293C.1093931	46	-
Spar_5	347963	347993	YER089C.347993	2	-
Spar_7	291868	291940	YGL115W.291868	35	+
Spar_11	570999	571050	YKR060W.570999	5	+
Spar_15	563146	563155	YOR151C.563155	3	-
Spar_11	376163	376181	YKL039W.376163	20	+
Spar_7	147799	147826	YGL190C.147826	19	-
Spar_12	852984	852999	YLR388W.852984	40	+
Spar_5	420899	420914	YER125W.420899	18	+
Spar_15	951687	951702	YOR360C.951702	15	-
Spar_16	788350	788392	YPR119W.788350	9	+
Spar_4	389475	389490	YDL039C.389490	21	-
Spar_12	938440	938476	YLR430W.938440	37	+
Spar_4	911686	911692	YDR237W.911686	4	+
Spar_4	798918	798951	YDR173C.798951	48	-
Spar_10	82280	82292	YJL177W.82280	20	+
Spar_15	77288	77315	YOL123W.77288	21	+
Spar_4	99440	99446	YDL205C.99446	2	-
Spar_5	262027	262069	YER053C-A.262069	20	-
Spar_12	23114	23129	YLL053C.23129	30	-
Spar_10	152394	152415	YJL133W.152394	43	+
Spar_5	348044	348056	YER089C.348056	15	-
Spar_4	39535	39556	YDL235C.39556	1	-
Spar_5	63478	63484	YEL034W.63478	43	+
Spar_6	88111	88204	YFL039C.88204	37	-
Spar_13	637426	637456	YMR195W.637426	10	+
Spar_3	191813	191843	YCR045W-A.191813	17	+
Spar_13	391172	391199	YMR075W.391172	40	+
Spar_7	147564	147600	YGL190C.147600	4	-
Spar_12	780960	780969	YLR347C.780969	24	-
Spar_2	646408	646441	YBR221C.646441	44	-
Spar_15	288881	288902	YOL012C.288902	31	-
Spar_5	144788	144815	YEL006W.144788	44	+
Spar_13	37797	37845	YML116W.37797	42	+
Spar_4	615647	615689	YDR085C.615689	42	-
Spar_12	493500	493530	YLR188W.493500	0	+
Spar_16	71061	71070	YPL260W.71061	8	+
Spar_4	948148	948154	YDR382W.948154	8	-
Spar_14	639297	639342	YNR017W.639297	19	+
Spar_2	584888	584948	YBR192W.584888	34	+
Spar_10	278168	278204	YJL080C.278204	0	-
Spar_4	1412618	1412633	YDR492W.1412618	6	+
Spar_12	104085	104175	YLL015W.104085	32	+
Spar_7	600580	600586	YGR065C.600586	5	-
Spar_4	172440	172455	YDL161W.172440	13	+
Spar_4	1003756	1003789	YDR351W.1003789	29	-
Spar_4	346100	346115	YDL061C.346115	8	-
Spar_13	118332	118341	YML075C.118341	17	-
Spar_16	370212	370248	YPL110C.370248	48	-
Spar_5	13570	13597	YEL063C.13597	40	-
Spar_4	388966	388972	YDL039C.388972	21	-
Spar_11	9504	9549	YKL222C.9549	47	-
Spar_7	761118	761133	YGR146C.761133	4	-
Spar_15	228024	228036	YOL045W.228024	19	+
Spar_13	273638	273668	YMR010W.273638	21	+
Spar_13	796811	796820	YMR289W.796811	12	+
Spar_8	489086	489122	YHR205W.489086	49	+
Spar_10	626094	626169	YJR121W.626094	12	+
Spar_7	107955	107982	YGL206C.107982	1	-
Spar_13	295863	295872	YMR016C.295872	23	-
Spar_16	741832	741940	YPR097W.741832	22	+
Spar_7	846056	846077	YGR191W.846056	43	+
Spar_13	797255	797264	YMR289W.797255	13	+
Spar_1	21265	21274	YAL053W.21265	13	+
Spar_7	148952	148985	YGL189C.148985	0	-
Spar_16	657234	657240	YPR035W.657234	8	+
Spar_11	630874	630922	YKR093W.630874	26	+
Spar_14	273756	273789	YNL186W.273756	1	+
Spar_13	488295	488307	YMR120C.488307	10	-
Spar_13	463692	463716	YMR108W.463692	2	+
Spar_15	632633	632651	YOR188W.632633	49	+
Spar_7	915982	915994	YGR229C.915994	9	-
Spar_9	111204	111252	YIL122W.111204	11	+
Spar_2	541086	541182	YBR164C.541182	28	-
Spar_7	990966	990975	YGR267C.990975	1	-
Spar_7	413879	413921	YGL044C.413921	22	-
Spar_4	1467611	1467626	YDR524C.1467626	13	-
Spar_16	851913	851922	YPR156C.851922	25	-
Spar_4	374908	374986	YDL047W.374908	7	+
Spar_14	266514	266535	YNL190W.266514	48	+
Spar_16	472947	472965	YPL057C.472965	1	-
Spar_12	26486	26516	YLL051C.26516	6	-
Spar_15	203563	203572	YOL058W.203563	18	+
Spar_11	126564	126573	YKL176C.126573	27	-
Spar_4	202595	202625	YDL145C.202625	32	-
Spar_14	707142	707163	YNR055C.707163	0	-
Spar_4	792482	792536	YDR170C.792536	15	-
Spar_7	897359	897383	YGR218W.897359	18	+
Spar_13	796994	797036	YMR289W.796994	31	+
Spar_4	1344847	1344874	YDR454C.1344874	22	-
Spar_2	25325	25436	YBL103C.25436	45	-
Spar_8	122991	123003	YHR020W.122991	33	+
Spar_15	968418	968433	YOR370C.968433	22	-
Spar_12	793890	793905	YLR355C.793905	35	-
Spar_10	519161	519173	YJR056C.519173	24	-
Spar_15	833013	833046	YOR306C.833046	7	-
Spar_7	77094	77130	YGL225W.77094	34	+
Spar_7	494413	494419	YGR001C.494419	1	-
Spar_8	527844	527880	YAR068W.527844	7	+
Spar_8	87571	87586	YHL002W.87571	43	+
Spar_12	792390	792450	YLR354C.792450	31	-
Spar_13	809062	809068	YMR296C.809068	8	-
Spar_15	502478	502490	YOR101W.502478	3	+
Spar_8	190530	190539	YHR055C.190539	38	-
Spar_15	563178	563223	YOR151C.563223	38	-
Spar_11	193431	193443	YKL139W.193431	26	+
Spar_14	695292	695307	YNR051C.695307	13	-
Spar_11	450460	450478	YKL004W.450460	28	+
Spar_16	875243	875270	YPR165W.875243	0	+
Spar_16	406235	406265	YPL089C.406265	38	-
Spar_14	266478	266511	YNL190W.266478	2	+
Spar_4	473499	473538	YDR011W.473499	49	+
Spar_4	388984	388990	YDL039C.388990	36	-
Spar_12	74445	74478	YLL027W.74445	35	+
Spar_7	413789	413798	YGL044C.413798	10	-
Spar_7	190537	190612	YGL167C.190612	41	-
Spar_6	290778	290856	YFR054C.290856	46	-
Spar_16	505684	505723	YPL034W.505684	11	+
Spar_14	638271	638280	YNR016C.638280	4	-
Spar_11	423567	423588	YKL015W.423567	17	+
Spar_4	23729	23759	YJR155W.23759	43	-
Spar_12	798832	798856	YLR359W.798832	13	+
Spar_12	664073	664088	YLR286C.664088	8	-
Spar_4	965489	965537	YDR372C.965489	2	+
Spar_14	637751	637889	YNR016C.637889	24	-
Spar_13	427296	427308	YMR089C.427308	7	-
Spar_5	404734	404770	YER114C.404770	20	-
Spar_7	482491	482548	YGL006W.482491	36	+
Spar_4	1093893	1093908	YDR293C.1093908	12	-
Spar_13	56359	56383	YML106W.56359	0	+
Spar_4	23628	23670	YJR155W.23670	14	-
Spar_4	465929	465935	YDR005C.465935	9	-
Spar_16	505534	505561	YPL034W.505534	20	+
Spar_10	441762	441837	YJR007W.441762	10	+
Spar_13	687834	687849	YMR234W.687834	11	+
Spar_11	107124	107133	YKL183W.107124	10	+
Spar_12	479970	479988	YLR179C.479988	0	-
Spar_7	629115	629142	YGR084C.629142	0	-
Spar_16	406266	406278	YPL089C.406278	2	-
Spar_15	255952	256039	YOL029C.256039	6	-
Spar_2	59079	59103	YBL085W.59079	35	+
Spar_10	502255	502279	YJR048W.502255	31	+
Spar_4	784246	784258	YDR169C.784258	41	-
Spar_14	305697	305709	YNL167C.305709	6	-
Spar_13	539443	539473	YMR148W.539443	18	+
Spar_7	253853	253865	YGL135W.253853	0	+
Spar_15	50315	50324	YOL139C.50324	45	-
Spar_7	557850	557865	YGR041W.557850	16	+
Spar_10	146608	146629	YJL138C.146629	8	-
Spar_12	663974	663998	YLR286C.663998	3	-
Spar_15	241025	241043	YOL036W.241025	12	+
Spar_5	375187	375196	YER103W.375187	9	+
Spar_4	951066	951099	YDR381W.951099	23	-
Spar_2	3271	3367	YOL165C.3367	17	-
Spar_7	629383	629398	YGR084C.629398	0	-
Spar_2	295738	295768	YBR043C.295768	9	-
Spar_15	415868	415877	YOR052C.415877	26	-
Spar_4	47868	47880	YDL231C.47880	29	-
Spar_16	239115	239160	YPL177C.239160	34	-
Spar_11	102665	102689	YKL185W.102665	1	+
Spar_11	335082	335115	YKL063C.335115	6	-
Spar_12	759862	759868	YLR340W.759862	3	+
Spar_11	71107	71119	YKL201C.71119	42	-
Spar_12	734957	734963	YLR325C.734963	21	-
Spar_7	107919	107949	YGL206C.107949	1	-
Spar_14	200812	200833	YNL231C.200833	13	-
Spar_4	758225	758294	YDR153C.758294	36	-
Spar_11	199155	199224	YKL135C.199224	45	-
Spar_5	269135	269147	YER056C.269147	17	-
Spar_5	95927	95978	YEL020C-B.95978	0	-
Spar_13	484235	484253	YMR119W.484235	26	+
Spar_12	26758	26800	YLL051C.26800	49	-
Spar_14	266590	266647	YNL190W.266590	14	+
Spar_5	401078	401084	YER113C.401084	34	-
Spar_11	216728	216773	YKL126W.216728	23	+
Spar_12	763965	763980	YLR342W.763965	1	+
Spar_13	525227	525245	YMR139W.525227	33	+
Spar_15	493090	493111	YOR096W.493090	0	+
Spar_13	797165	797186	YMR289W.797165	26	+
Spar_5	415703	415718	YER123W.415703	41	+
Spar_4	987366	987417	YDR359C.987366	11	+
Spar_15	434584	434635	YOR065W.434584	12	+
Spar_16	223549	223573	YPL184C.223573	6	-
Spar_6	291011	291044	YFR054C.291044	25	-
Spar_12	612024	612033	YLR257W.612024	9	+
Spar_13	697860	697872	YMR239C.697872	22	-
Spar_12	371305	371320	YLR120C.371320	17	-
Spar_11	115639	115654	YKL181W.115639	28	+
Spar_13	796935	796965	YMR289W.796935	48	+
Spar_4	1047415	1047451	YDR266C.1047451	23	-
Spar_2	55422	55434	YBL088C.55434	8	-
Spar_15	10613	10655	YOL158C.10655	21	-
Spar_7	529969	529996	YGR026W.529969	39	+
Spar_13	90246	90252	YML091C.90252	16	-
Spar_7	764892	764916	YGR149W.764892	37	+
Spar_9	329640	329649	YIL002C.329649	41	-
Spar_12	879939	879948	YLR403W.879939	5	+
Spar_3	246850	246859	YCR084C.246859	0	-
Spar_7	531734	531743	YGR027C.531743	13	-
Spar_10	164237	164252	YJL130C.164252	5	-
Spar_15	951809	951887	YOR360C.951887	46	-
Spar_2	456044	456071	YBR121C.456071	6	-
Spar_7	180344	180401	YGL173C.180401	41	-
Spar_4	176346	176367	YDL160C.176367	2	-
Spar_7	148818	148827	YGL189C.148827	13	-
Spar_15	241256	241274	YOL036W.241256	5	+
Spar_14	581609	581633	YNL015W.581609	45	+
Spar_16	286118	286154	YPL154C.286154	33	-
Spar_13	707792	707810	YMR246W.707792	35	+
Spar_4	389557	389620	YDL039C.389620	49	-
Spar_4	1128530	1128554	YDR310C.1128554	36	-
Spar_4	805219	805246	YDR178W.805219	42	+
Spar_15	947958	947970	YOR359W.947958	7	+
Spar_11	504578	504614	YKR026C.504614	34	-
Spar_16	433787	433823	YPL078C.433823	18	-
Spar_15	343207	343240	YOR014W.343207	4	+
Spar_15	491703	491730	YOR095C.491730	6	-
Spar_7	276781	276793	YGL123W.276781	30	+
Spar_4	62168	62186	YDL224C.62186	3	-
Spar_7	939227	939254	YGR240C.939254	25	-
Spar_7	475273	475285	YGL009C.475285	36	-
Spar_12	744566	744581	YLR332W.744566	23	+
Spar_16	360822	360843	YPL115C.360843	11	-
Spar_16	304858	304894	YPL145C.304894	39	-
Spar_11	102942	102963	YKL185W.102942	11	+
Spar_12	788717	788738	YLR353W.788717	45	+
Spar_16	435483	435531	YPL076W.435483	24	+
Spar_8	100434	100455	YHR007C.100455	8	-
Spar_14	432900	432921	YNL094W.432900	43	+
Spar_4	546856	546868	YDR045C.546868	0	-
Spar_2	40209	40218	YBL093C.40218	13	-
Spar_11	253063	253120	YKL105C.253120	19	-
Spar_2	365429	365447	YBR078W.365429	18	+
Spar_12	551709	551748	YLR224W.551709	7	+
Spar_12	479918	479942	YLR179C.479942	17	-
Spar_15	394050	394092	YOR039W.394050	19	+
Spar_7	494321	494360	YGR001C.494360	7	-
Spar_12	480466	480487	YLR180W.480466	20	+
Spar_15	57963	57996	YOL136C.57996	29	-
Spar_5	130263	130290	YEL009C.130290	0	-
Spar_13	208162	208219	YML028W.208162	12	+
Spar_13	273823	273883	YMR010W.273823	9	+
Spar_4	430173	430206	YDL019C.430206	37	-
Spar_2	424996	425041	YBR106W.424996	25	+
Spar_4	435940	435964	YDL014W.435940	0	+
Spar_4	559179	559194	YDR052C.559194	42	-
Spar_4	172061	172088	YDL161W.172061	34	+
Spar_4	953462	953480	YDR380W.953480	0	-
Spar_7	629533	629545	YGR084C.629545	0	-
Spar_4	616048	616066	YDR086C.616066	1	-
Spar_16	657150	657177	YPR035W.657150	14	+
Spar_16	788439	788472	YPR119W.788439	11	+
Spar_7	552258	552285	YGR038W.552258	15	+
Spar_15	491764	491791	YOR095C.491791	13	-
Spar_13	535759	535774	YMR145C.535774	9	-
Spar_15	399348	399723	YOR043W.399348	0	+
Spar_15	711166	711250	YOR230W.711166	45	+
Spar_16	429038	429173	YPL082C.429173	37	-
Spar_16	297891	297933	YPL148C.297933	29	-
Spar_15	415772	415829	YOR052C.415829	2	-
Spar_2	395346	395370	YBR086C.395370	37	-
Spar_14	639344	639356	YNR017W.639344	18	+
Spar_13	292671	292689	YMR015C.292689	29	-
Spar_13	730353	730368	YMR257C.730368	14	-
Spar_13	840498	840510	YMR308C.840510	22	-
Spar_2	421990	422023	YBR104W.421990	2	+
Spar_4	868215	868257	YDR214W.868215	46	+
Spar_13	96755	96815	YML086C.96815	37	-
Spar_10	524917	524965	YJR060W.524917	48	+
Spar_5	51535	51559	YEL042W.51535	17	+
Spar_7	832868	832886	YGR184C.832886	6	-
Spar_1	118508	118517	YAL002W.118508	18	+
Spar_10	144924	144951	YJL139C.144951	32	-
Spar_7	643706	643751	YGR090W.643706	2	+
Spar_16	247898	247922	YPL174C.247922	44	-
Spar_11	450367	450388	YKL004W.450367	19	+
Spar_11	115687	115741	YKL181W.115687	7	+
Spar_13	272586	272598	YMR009W.272586	24	+
Spar_12	302568	302583	YLR089C.302583	19	-
Spar_13	336976	337006	YMR037C.337006	37	-
Spar_16	266570	266585	YPL164C.266585	18	-
Spar_14	707248	707269	YNR055C.707269	8	-
Spar_13	391112	391139	YMR075W.391112	41	+
Spar_11	376216	376222	YKL039W.376216	36	+
Spar_14	680017	680035	YNR044W.680017	29	+
Spar_7	802896	802980	YGR169C-A.802980	21	-
Spar_4	1003850	1003883	YDR351W.1003883	13	-
Spar_14	234279	234297	YNL210W.234279	14	+
Spar_12	387350	387365	YLR130C.387365	38	-
Spar_4	247350	247371	YDL122W.247350	28	+
Spar_8	217776	217875	YHR072W-A.217776	15	+
Spar_8	422293	422305	YHR170W.422293	44	+
Spar_8	127061	127076	YHR021C.127076	43	-
Spar_9	263397	263505	YIL035C.263505	33	-
Spar_4	465743	465773	YDR005C.465773	11	-
Spar_4	327047	327113	YDL075W.327047	13	+
Spar_4	160166	160202	YDL171C.160202	18	-
Spar_8	353235	353250	YHR135C.353250	0	-
Spar_4	215907	215916	YDL140C.215916	4	-
Spar_4	1163213	1163225	YDR326C.1163225	5	-
Spar_4	516816	516831	YDR033W.516816	38	+
Spar_14	638187	638199	YNR016C.638199	4	-
Spar_13	828352	828454	YMR305C.828454	33	-
Spar_12	605800	605845	YLR256W.605800	10	+
Spar_4	550174	550246	YDR047W.550174	24	+
Spar_14	326267	326351	YNL156C.326351	3	-
Spar_4	792583	792595	YDR170C.792595	12	-
Spar_4	541965	542061	YDR043C.542061	0	-
Spar_1	83717	83813	YAL023C.83813	46	-
Spar_14	221345	221384	YNL219C.221384	41	-
Spar_8	379448	379472	YHR151C.379472	27	-
Spar_12	154421	154454	YLR009W.154421	20	+
Spar_13	539476	539506	YMR148W.539476	29	+
Spar_16	851822	851864	YPR156C.851864	14	-
Spar_4	615716	615731	YDR085C.615731	36	-
Spar_14	540997	541033	YNL037C.541033	29	-
Spar_16	624852	624876	YPR024W.624852	39	+
Spar_14	329712	329718	YNL154C.329718	2	-
Spar_11	373720	373747	YKL041W.373720	20	+
Spar_14	483864	483879	YNL068C.483879	20	-
Spar_13	336719	336743	YMR037C.336743	31	-
Spar_7	939183	939216	YGR240C.939216	10	-
Spar_16	841966	841990	YPR149W.841966	40	+
Spar_2	528913	528922	YBR158W.528913	0	+
Spar_5	506684	506711	YER164W.506684	32	+
Spar_12	738740	738842	YLR328W.738740	33	+
Spar_4	902480	902492	YDR232W.902480	1	+
Spar_8	212581	212587	YHR071W.212581	31	+
Spar_14	329831	329849	YNL154C.329849	30	-
Spar_14	432984	433044	YNL094W.432984	42	+
Spar_15	737484	737553	YOR246C.737553	27	-
Spar_4	592646	592661	YDR074W.592646	3	+
Spar_13	463611	463668	YMR108W.463611	3	+
Spar_5	490151	490205	YER155C.490205	48	-
Spar_2	499371	499404	YBR140C.499404	41	-
Spar_7	897253	897274	YGR218W.897253	12	+
Spar_10	164486	164501	YJL130C.164501	24	-
Spar_16	305024	305042	YPL145C.305042	28	-
Spar_4	1128558	1128576	YDR310C.1128576	22	-
Spar_15	714940	714952	YOR232W.714940	15	+
Spar_12	112446	112467	YLL013C.112467	2	-
Spar_15	951733	951784	YOR360C.951784	29	-
Spar_7	479254	479260	YGL008C.479260	7	-
Spar_7	557663	557696	YGR041W.557663	24	+
Spar_5	269259	269274	YER056C.269274	14	-
Spar_4	229145	229196	YDL132W.229145	15	+
Spar_13	260054	260093	YMR001C.260093	18	-
Spar_4	465911	465917	YDR005C.465917	6	-
Spar_4	374731	374743	YDL047W.374731	7	+
Spar_4	599585	599603	YDR077W.599585	19	+
Spar_7	819815	819824	YGR178C.819824	4	-
Spar_4	361720	361732	YDL055C.361732	31	-
Spar_7	846173	846221	YGR191W.846173	6	+
Spar_7	180198	180216	YGL173C.180216	18	-
Spar_13	701877	701907	YMR242C.701907	0	-
Spar_12	519670	519685	YLR206W.519670	15	+
Spar_7	778610	778640	YGR157W.778610	9	+
Spar_4	172571	172586	YDL161W.172571	26	+
Spar_4	935715	935739	YDR251W.935715	33	+
Spar_7	577345	577366	YGR054W.577345	29	+
Spar_16	223428	223485	YPL184C.223485	38	-
Spar_6	275356	275374	YFR049W.275356	25	+
Spar_4	945468	945495	YDR384C.945468	22	+
Spar_12	190061	190079	YLR028C.190079	38	-
Spar_13	702239	702293	YMR242C.702293	12	-
Spar_4	225983	225992	YDL134C.225992	15	-
Spar_7	600500	600548	YGR065C.600548	11	-
Spar_4	1446484	1446490	YDR508C.1446490	17	-
Spar_14	492789	492843	YNL064C.492843	14	-
Spar_7	822895	822904	YGR180C.822904	11	-
Spar_7	629230	629266	YGR084C.629266	0	-
Spar_8	82702	82735	YHL007C.82735	30	-
Spar_12	154502	154610	YLR009W.154502	49	+
Spar_12	947238	947247	YLR431C.947247	31	-
Spar_7	190813	190825	YGL167C.190825	16	-
Spar_12	831891	831939	YLR378C.831939	7	-
Spar_12	563631	563640	YLR229C.563640	3	-
Spar_4	818692	818734	YDR184C.818734	31	-
Spar_7	939147	939180	YGR240C.939180	35	-
Spar_15	890953	890995	YOR335C.890995	29	-
Spar_10	382921	382951	YJL026W.382921	24	+
Spar_16	711343	711358	YPR074C.711358	15	-
Spar_8	203000	203027	YHR064C.203027	8	-
Spar_4	1242918	1242966	YDR404C.1242966	28	-
Spar_14	637949	637988	YNR016C.637988	7	-
Spar_15	678193	678250	YOR209C.678250	32	-
Spar_14	638065	638098	YNR016C.638098	0	-
Spar_7	439668	439716	YGL028C.439716	45	-
Spar_7	772334	772388	YGR153W.772334	46	+
Spar_16	500977	501007	YPL037C.501007	12	-
Spar_5	373761	373773	YER102W.373761	0	+
Spar_12	165635	165647	YLR016C.165647	2	-
Spar_7	878655	878673	YGR209C.878673	10	-
Spar_4	712903	712930	YDR132C.712930	24	-
Spar_16	470221	470254	YPL058C.470254	30	-
Spar_16	454933	454966	YPL063W.454933	35	+
Spar_4	1163116	1163125	YDR326C.1163125	11	-
Spar_12	302474	302495	YLR089C.302495	48	-
Spar_1	42839	42887	YAL040C.42887	5	-
Spar_13	576058	576067	YMR166C.576067	30	-
Spar_12	393846	393864	YLR134W.393846	41	+
Spar_13	490387	490459	YMR122W-A.490387	8	+
Spar_10	497481	497517	YJR045C.497517	7	-
Spar_15	940165	940204	YOR354C.940204	7	-
Spar_12	763798	763888	YLR342W.763798	37	+
Spar_15	862715	862847	YOR322C.862847	30	-
Spar_14	90436	90478	YNL283C.90478	8	-
Spar_5	60559	60577	YEL037C.60577	1	-
Spar_10	171849	171951	YJL128C.171951	7	-
Spar_5	96145	96157	YEL020C-B.96157	0	-
Spar_13	815212	815296	YMR300C.815296	21	-
Spar_13	648144	648165	YMR200W.648144	17	+
Spar_12	887963	887981	YLR406C.887981	17	-
Spar_14	266554	266581	YNL190W.266554	7	+
Spar_14	468902	468911	YNL076W.468902	1	+
Spar_7	254833	254851	YGL134W.254833	38	+
Spar_12	585319	585334	YLR246W.585319	35	+
Spar_4	1013029	1013089	YDR346C.1013029	5	+
Spar_15	765391	765400	YOR267C.765400	30	-
Spar_4	848947	848968	YDR206W.848947	40	+
Spar_16	748964	748976	YPR103W.748964	1	+
Spar_2	91168	91180	YBL067C.91180	45	-
Spar_15	931727	931754	YOR350C.931754	1	-
Spar_14	67848	67887	YNL294C.67887	25	-
Spar_5	130143	130152	YEL009C.130152	0	-
Spar_4	447864	447900	YDL006W.447864	47	+
Spar_7	87859	87874	YGL215W.87859	20	+
Spar_4	591014	591026	YDR073W.591014	33	+
Spar_4	1128600	1128639	YDR310C.1128639	40	-
Spar_5	129993	130005	YEL009C.130005	0	-
Spar_16	472879	472912	YPL057C.472912	33	-
Spar_2	642236	642275	YBR218C.642275	13	-
Spar_2	750441	750450	YBR283C.750450	33	-
Spar_4	848882	848900	YDR206W.848882	4	+
Spar_4	160047	160059	YDL171C.160059	2	-
Spar_3	221017	221032	YCR068W.221017	33	+
Spar_11	38030	38210	YKL212W.38030	4	+
Spar_4	226520	226529	YDL134C.226529	7	-
Spar_15	833107	833125	YOR306C.833125	24	-
Spar_2	32251	32281	YBL099W.32251	9	+
Spar_15	401437	401467	YOR044W.401437	11	+
Spar_4	226137	226164	YDL134C.226164	40	-
Spar_14	183572	183584	YNL240C.183584	16	-
Spar_16	472828	472837	YPL057C.472837	20	-
Spar_8	87637	87664	YHL002W.87637	23	+
Spar_15	329621	329735	YOR008C.329735	37	-
Spar_4	1178971	1178986	YDR335W.1178971	20	+
Spar_4	324977	325031	YDL077C.325031	40	-
Spar_13	525169	525205	YMR139W.525169	30	+
Spar_15	73021	73033	YOL125W.73021	37	+
Spar_4	425313	425337	YDL020C.425337	12	-
Spar_5	13435	13507	YEL063C.13507	22	-
Spar_4	935810	935819	YDR251W.935810	6	+
Spar_4	1093961	1093973	YDR293C.1093973	9	-
Spar_13	702151	702220	YMR242C.702220	23	-
Spar_16	223203	223242	YPL184C.223242	34	-
Spar_4	1389969	1389984	YDR477W.1389969	4	+
Spar_11	289658	289745	YKL085W.289658	27	+
Spar_11	108705	108774	YKL182W.108705	10	+
Spar_2	55097	55103	YBL088C.55103	0	-
Spar_2	579728	579746	YBR187W.579728	8	+
Spar_11	102907	102934	YKL185W.102907	0	+
Spar_14	707010	707022	YNR055C.707022	38	-
Spar_4	309988	310021	YDL084W.309988	39	+
Spar_5	130022	130034	YEL009C.130034	0	-
Spar_16	857362	857395	YPR159W.857362	10	+
Spar_9	103276	103306	YIL125W.103276	22	+
Spar_2	40946	40955	YBL092W.40946	27	+
Spar_12	200135	200174	YLR034C.200174	32	-
Spar_7	629322	629355	YGR084C.629355	36	-
Spar_4	1094367	1094406	YDR293C.1094406	43	-
Spar_11	242651	242696	YKL109W.242651	4	+
Spar_8	256877	256895	YHR087W.256877	19	+
Spar_12	821979	822006	YLR372W.821979	3	+
Spar_8	340893	340899	YHR128W.340893	2	+
Spar_2	67062	67071	YBL081W.67062	5	+
Spar_4	218135	218198	YDL138W.218135	12	+
Spar_16	842030	842057	YPR149W.842030	11	+
Spar_4	172329	172335	YDL161W.172329	28	+
Spar_11	105178	105196	YKL184W.105178	44	+
Spar_15	566183	566231	YOR153W.566183	0	+
Spar_16	168243	168315	YPL216W.168243	1	+
Spar_4	516709	516763	YDR033W.516709	21	+
Spar_9	193002	193041	YIL077C.193041	14	-
Spar_15	398898	398922	YOR043W.398898	24	+
Spar_4	253283	253313	YDL117W.253283	19	+
Spar_12	381996	382020	YLR128W.381996	23	+
Spar_12	611681	611696	YLR257W.611681	20	+
Spar_11	641941	641947	YKR096W.641941	46	+
Spar_7	822784	822856	YGR180C.822856	2	-
Spar_2	352871	352889	YBR071W.352871	3	+
Spar_8	217743	217767	YHR072W-A.217743	0	+
Spar_2	455984	456005	YBR121C.456005	0	-
Spar_4	1047452	1047488	YDR266C.1047488	49	-
Spar_8	72530	72590	YHL011C.72590	1	-
Spar_12	500126	500186	YLR190W.500126	48	+
Spar_5	348196	348229	YER089C.348229	8	-
Spar_1	100015	100114	YAL016W.100015	5	+
Spar_12	880105	880144	YLR403W.880105	42	+
Spar_15	238884	238929	YOL039W.238884	3	+
Spar_7	987416	987446	YGR264C.987446	29	-
Spar_2	40971	40983	YBL092W.40971	4	+
Spar_11	71064	71073	YKL201C.71073	47	-
Spar_16	406318	406330	YPL089C.406330	14	-
Spar_12	853036	853117	YLR388W.853036	38	+
Spar_16	429221	429236	YPL082C.429236	14	-
Spar_2	231519	231543	YBR008C.231543	49	-
Spar_8	492390	492450	YHR206W.492390	31	+
Spar_11	115543	115552	YKL181W.115543	15	+
Spar_16	788709	788760	YPR119W.788709	11	+
Spar_15	434439	434460	YOR065W.434439	5	+
Spar_13	600066	600117	YMR177W.600066	29	+
Spar_14	310593	310635	YNL164C.310635	1	-
Spar_10	382958	382985	YJL026W.382958	8	+
Spar_11	242448	242478	YKL109W.242448	5	+
Spar_13	229662	229707	YML016C.229707	0	-
Spar_2	130779	130815	YBL045C.130815	3	-
Spar_16	124157	124253	YPL239W.124157	40	+
Spar_12	500345	500384	YLR190W.500345	24	+
Spar_4	1466978	1467074	YDR524C.1467074	11	-
Spar_4	480363	480390	YDR013W.480363	0	+
Spar_12	981083	981095	YLR451W.981083	27	+
Spar_10	142839	142863	YJL140W.142839	36	+
Spar_2	3826	3868	YOL165C.3868	49	-
Spar_4	220980	220989	YDL137W.220980	14	+
Spar_8	123086	123101	YHR020W.123086	30	+
Spar_14	492703	492721	YNL064C.492721	0	-
Spar_15	63700	63718	YOL130W.63700	2	+
Spar_15	566155	566182	YOR153W.566155	9	+
Spar_4	345793	345901	YDL061C.345901	0	-
Spar_7	147879	147918	YGL190C.147918	14	-
Spar_8	527564	527573	YAR068W.527564	46	+
Spar_11	216657	216711	YKL126W.216657	11	+
Spar_7	310769	310817	YGL103W.310769	33	+
Spar_11	508850	508856	YKR028W.508850	22	+
Spar_15	968526	968568	YOR370C.968568	9	-
Spar_6	89308	89347	YFL038C.89347	29	-
Spar_13	336934	336967	YMR037C.336967	47	-
Spar_4	592680	592800	YDR074W.592680	20	+
Spar_8	527891	528002	YAR068W.527891	3	+
Spar_10	570684	570726	YJR090C.570726	45	-
Spar_4	1093646	1093685	YDR293C.1093685	6	-
Spar_16	239065	239086	YPL177C.239086	27	-
Spar_16	303191	303257	YPL146C.303257	43	-
Spar_5	63516	63534	YEL034W.63516	2	+
Spar_15	771114	771159	YOR270C.771159	28	-
Spar_7	369981	369993	YGL071W.369981	27	+
Spar_3	146865	146898	YCR024C-A.146898	24	-
Spar_4	215630	215642	YDL140C.215642	2	-
Spar_13	128932	128944	YML072C.128944	24	-
Spar_15	819233	819275	YOR298C-A.819275	8	-
Spar_4	1228868	1228913	YDR395W.1228868	11	+
Spar_7	651775	651787	YGR093W.651775	20	+
Spar_4	577474	577483	YDR063W.577474	1	+
Spar_7	765102	765120	YGR149W.765102	46	+
Spar_12	889072	889171	YLR407W.889072	25	+
Spar_13	164108	164150	YML056C.164150	0	-
Spar_16	130877	130895	YPL233W.130877	36	+
Spar_14	268428	268446	YNL189W.268428	0	+
Spar_2	19510	19528	YBL105C.19528	39	-
Spar_4	848922	848928	YDR206W.848922	23	+
Spar_10	230903	230912	YJL098W.230903	35	+
Spar_6	220081	220090	YFR020W.220081	26	+
Spar_16	607464	607518	YPR016C.607518	11	-
Spar_7	279244	279682	YGL122C.279682	1	-
Spar_14	326361	326373	YNL156C.326373	23	-
Spar_9	199141	199153	YIL074C.199153	2	-
Spar_14	67924	67933	YNL294C.67933	27	-
Spar_13	725530	725542	YMR253C.725542	17	-
Spar_8	100366	100402	YHR007C.100402	1	-
Spar_5	348091	348121	YER089C.348121	9	-
Spar_8	492568	492607	YHR206W.492568	11	+
Spar_6	250236	250275	YFR032C.250275	0	-
Spar_4	821158	821191	YDR186C.821191	33	-
Spar_13	424321	424336	YMR088C.424336	25	-
Spar_7	629587	629635	YGR084C.629635	19	-
Spar_15	108168	108291	YOL103W.108168	1	+
Spar_4	1075711	1075729	YDR284C.1075729	36	-
Spar_5	415745	415760	YER123W.415745	16	+
Spar_7	148868	148883	YGL189C.148883	9	-
Spar_12	744654	744672	YLR332W.744654	4	+
Spar_13	271392	271413	YMR008C.271413	5	-
Spar_12	151936	151945	YLR006C.151945	25	-
Spar_7	629083	629107	YGR084C.629107	0	-
Spar_4	176376	176388	YDL160C.176388	5	-
Spar_9	324461	324479	YIL004C.324479	11	-
Spar_4	685431	685446	YDR121W.685431	18	+
Spar_5	130207	130219	YEL009C.130219	0	-
Spar_15	661214	661223	YOR198C.661223	22	-
Spar_15	941674	941683	YOR355W.941674	12	+
Spar_14	79324	79354	YNL287W.79324	40	+
Spar_16	314102	314177	YPL140C.314177	39	-
Spar_16	842001	842016	YPR149W.842001	38	+
Spar_2	684541	684610	YBR242W.684541	0	+
Spar_7	85036	85102	YGL216W.85036	40	+
Spar_4	215955	215970	YDL140C.215970	10	-
Spar_13	678900	678927	YMR229C.678927	27	-
Spar_11	255914	255956	YKL104C.255956	21	-
Spar_6	124049	124076	YFL024C.124076	40	-
Spar_9	257356	257365	YIL038C.257365	6	-
Spar_5	360278	360287	YER094C.360287	0	-
Spar_13	463671	463680	YMR108W.463671	0	+
Spar_5	420920	420932	YER125W.420920	44	+
Spar_2	684617	684671	YBR242W.684617	5	+
Spar_10	112443	112458	YJL159W.112443	21	+
Spar_4	253435	253441	YDL117W.253435	23	+
Spar_14	147996	148011	YNL256W.147996	39	+
Spar_4	215666	215672	YDL140C.215672	9	-
Spar_15	824351	824372	YOR303W.824351	38	+
Spar_13	488703	488868	YMR120C.488868	0	-
Spar_14	486716	486722	YNL066W.486716	37	+
Spar_13	539518	539554	YMR148W.539518	27	+
Spar_9	165638	165677	YIL095W.165638	18	+
Spar_4	99453	99483	YDL205C.99483	29	-
Spar_7	990843	990894	YGR267C.990894	9	-
Spar_7	186075	186156	YGL169W.186075	8	+
Spar_4	160072	160105	YDL171C.160105	9	-
Spar_16	304947	304956	YPL145C.304956	1	-
Spar_14	425182	425212	YNL098C.425212	34	-
Spar_5	373742	373751	YER102W.373742	1	+
Spar_12	904265	904382	YLR414C.904382	14	-
Spar_14	310681	310726	YNL164C.310726	31	-
Spar_4	588317	588332	YDR071C.588332	6	-
Spar_15	901982	902018	YOR340C.902018	49	-
Spar_2	455972	455981	YBR121C.455981	23	-
Spar_15	329753	329777	YOR008C.329777	5	-
Spar_11	508811	508835	YKR028W.508811	16	+
Spar_7	529948	529954	YGR026W.529948	10	+
Spar_4	388727	388778	YDL039C.388778	6	-
Spar_7	148924	148945	YGL189C.148945	22	-
Spar_14	694843	694849	YNR051C.694849	9	-
Spar_2	3025	3115	YOL165C.3115	11	-
Spar_4	559244	559283	YDR052C.559283	44	-
Spar_14	452422	452473	YNL085W.452422	4	+
Spar_7	88052	88082	YGL215W.88052	39	+
Spar_14	77753	77795	YNL288W.77753	37	+
Spar_15	415843	415858	YOR052C.415858	35	-
Spar_7	479572	479623	YGL007C-A.479623	27	-
Spar_4	99487	99517	YDL205C.99517	17	-
Spar_16	851995	852004	YPR156C.852004	10	-
Spar_11	102747	102768	YKL185W.102747	36	+
Spar_12	800641	800674	YLR360W.800641	12	+
Spar_6	88032	88053	YFL039C.88053	17	-
Spar_14	425146	425176	YNL098C.425176	6	-
Spar_4	225905	225932	YDL134C.225932	42	-
Spar_5	498629	498674	YER159C.498674	40	-
Spar_4	225841	225889	YDL134C.225889	10	-
Spar_4	314968	315004	YDL081C.315004	43	-
Spar_6	123975	124014	YFL024C.124014	26	-
Spar_13	229562	229598	YML016C.229598	24	-
Spar_13	56274	56295	YML106W.56274	19	+
Spar_5	258972	258990	YER052C.258990	25	-
Spar_3	120692	120716	YCR012W.120692	38	+
Spar_4	1472601	1472649	YDR528W.1472601	29	+
Spar_7	764777	764798	YGR149W.764777	10	+
Spar_14	279732	279804	YNL183C.279804	30	-
Spar_13	427254	427269	YMR089C.427269	0	-
Spar_4	74393	74405	YDL217C.74405	41	-
Spar_15	824376	824400	YOR303W.824376	16	+
Spar_15	76982	76997	YOL123W.76982	34	+
Spar_13	828488	828512	YMR305C.828512	14	-
Spar_4	309947	309965	YDL084W.309947	35	+
Spar_16	804031	804067	YPR124W.804031	10	+
Spar_5	47584	47596	YEL044W.47584	46	+
Spar_8	247979	248024	YHR082C.248024	41	-
Spar_5	360309	360336	YER094C.360336	10	-
Spar_14	234058	234079	YNL211C.234079	7	-
Spar_15	951576	951639	YOR360C.951639	2	-
Spar_4	758299	758344	YDR153C.758344	22	-
Spar_4	542125	542134	YDR043C.542134	0	-
Spar_15	698355	698370	YOR222W.698355	23	+
Spar_13	344000	344054	YMR043W.344000	44	+
Spar_13	241782	241803	YML007W.241782	44	+
Spar_15	890907	890925	YOR335C.890925	15	-
Spar_11	570109	570118	YKR060W.570109	10	+
Spar_13	637349	637379	YMR195W.637349	14	+
Spar_4	1047389	1047410	YDR266C.1047410	3	-
Spar_4	202552	202564	YDL145C.202564	9	-
Spar_15	716208	716250	YOR233W.716208	11	+
Spar_7	531803	531815	YGR027C.531815	8	-
Spar_8	123006	123018	YHR020W.123006	35	+
Spar_7	726440	726488	YGR128C.726488	45	-
Spar_4	1235663	1235699	YDR399W.1235663	43	+
Spar_13	128973	128985	YML072C.128985	10	-
Spar_5	130222	130246	YEL009C.130246	32	-
Spar_15	203573	203615	YOL058W.203573	18	+
Spar_11	259121	259157	YKL101W.259121	31	+
Spar_10	278081	278132	YJL080C.278132	1	-
Spar_4	965459	965468	YDR372C.965459	4	+
Spar_11	108621	108681	YKL182W.108621	27	+
Spar_11	534031	534046	YKR042W.534031	21	+
Spar_8	492477	492498	YHR206W.492477	46	+
Spar_4	617190	617199	YDR087C.617199	48	-
Spar_11	160551	160599	YKL161C.160599	15	-
Spar_12	973883	973934	YLR448W.973883	10	+
Spar_4	473603	473621	YDR011W.473603	14	+
Spar_4	469234	469267	YDR006C.469267	8	-
Spar_8	212660	212681	YHR071W.212660	0	+
Spar_7	778673	778682	YGR157W.778673	19	+
Spar_12	190088	190115	YLR028C.190115	26	-
Spar_4	516632	516665	YDR033W.516632	16	+
Spar_16	481834	481849	YPL050C.481849	41	-
Spar_14	203991	204015	YNL229C.204015	40	-
Spar_12	700965	700971	YLR307C-A.700971	46	-
Spar_14	694968	695004	YNR051C.695004	14	-
Spar_4	935688	935706	YDR251W.935688	18	+
Spar_4	202486	202546	YDL145C.202546	6	-
Spar_15	940337	940346	YOR354C.940346	4	-
Spar_14	638302	638371	YNR016C.638371	16	-
Spar_4	465792	465846	YDR005C.465846	21	-
Spar_7	167319	167343	YGL178W.167319	43	+
Spar_14	344027	344096	YNL141W.344027	9	+
Spar_7	761025	761046	YGR146C.761046	4	-
Spar_15	356640	356703	YOR020C.356703	46	-
Spar_2	55284	55329	YBL088C.55329	0	-
Spar_4	590178	590223	YDR072C.590223	12	-
Spar_2	591219	591243	YBR196C.591243	3	-
Spar_11	193448	193469	YKL139W.193448	38	+
Spar_3	146720	146771	YCR024C-A.146771	0	-
Spar_13	255870	255891	YML001W.255870	17	+
Spar_11	301847	301877	YKL077W.301847	8	+
Spar_4	62088	62106	YDL224C.62106	7	-
Spar_4	868165	868195	YDR214W.868165	9	+
Spar_11	115667	115673	YKL181W.115667	3	+
Spar_12	611923	611956	YLR257W.611923	47	+
Spar_13	391880	391919	YMR075W.391880	31	+
Spar_2	461166	461178	YBR125C.461178	35	-
Spar_5	303212	303227	YER072W.303212	41	+
Spar_4	1173984	1173999	YDR334W.1173984	42	+
Spar_12	550894	550939	YLR223C.550939	40	-
Spar_7	99324	99384	YGL207W.99324	48	+
Spar_11	400927	400948	YKL027W.400927	2	+
Spar_8	165127	165187	YHR039C.165187	47	-
Spar_14	452494	452527	YNL085W.452494	0	+
Spar_12	479215	479221	YLR178C.479221	29	-
Spar_15	902700	902781	YOR341W.902700	2	+
Spar_7	552196	552223	YGR038W.552196	31	+
Spar_10	445389	445464	YJR009C.445464	8	-
Spar_16	525766	525775	YPL023C.525775	41	-
Spar_4	345902	345950	YDL061C.345950	44	-
Spar_7	577327	577342	YGR054W.577327	9	+
Spar_2	25523	25535	YBL103C.25535	28	-
Spar_9	324494	324530	YIL004C.324530	17	-
Spar_12	788475	788538	YLR353W.788475	44	+
Spar_12	785551	785557	YLR352W.785551	40	+
Spar_14	397292	397304	YNL113W.397292	21	+
Spar_15	343052	343106	YOR014W.343052	45	+
Spar_1	105878	105908	YAL012W.105878	38	+
Spar_12	744381	744456	YLR332W.744381	5	+
Spar_11	352368	352401	YKL054C.352401	0	-
Spar_12	744715	744784	YLR332W.744715	3	+
Spar_12	118284	118311	YLL010C.118311	46	-
Spar_7	577293	577323	YGR054W.577293	11	+
Spar_4	1093717	1093741	YDR293C.1093741	12	-
Spar_7	513350	513365	YGR014W.513350	3	+
Spar_14	260545	260602	YNL192W.260545	7	+
Spar_4	575073	575109	YDR062W.575073	28	+
Spar_16	624927	624960	YPR024W.624927	12	+
Spar_4	1173911	1173977	YDR334W.1173911	0	+
Spar_16	660946	661087	YPR036W-A.660946	28	+
Spar_10	278272	278284	YJL080C.278284	10	-
Spar_12	665914	665938	YLR287C.665938	36	-
Spar_9	324449	324458	YIL004C.324458	47	-
Spar_9	257224	257272	YIL038C.257272	3	-
Spar_16	711271	711289	YPR074C.711289	3	-
Spar_13	128949	128970	YML072C.128970	27	-
Spar_4	590324	590357	YDR072C.590357	14	-
Spar_14	56162	56189	YNL298W.56162	45	+
Spar_5	96326	96383	YEL020C-B.96383	0	-
Spar_5	95998	96139	YEL020C-B.96139	0	-
Spar_2	55412	55421	YBL088C.55421	0	-
Spar_5	511733	511772	YER165W.511733	30	+
Spar_4	465857	465887	YDR005C.465887	27	-
Spar_11	255874	255889	YKL104C.255889	8	-
Spar_2	365459	365504	YBR078W.365459	0	+
Spar_7	405845	405866	YGL049C.405866	18	-
Spar_12	112439	112445	YLL013C.112445	0	-
Spar_4	579549	579561	YDR065W.579549	0	+
Spar_8	527619	527628	YAR068W.527619	3	+
Spar_10	180655	180673	YJL124C.180673	20	-
Spar_16	212559	212580	YPL190C.212580	13	-
Spar_13	490219	490261	YMR122W-A.490219	3	+
Spar_8	401416	401425	YHR162W.401416	3	+
Spar_12	596299	596347	YLR249W.596299	41	+
Spar_4	172634	172649	YDL161W.172634	41	+
Spar_16	150775	150811	YPL225W.150775	20	+
Spar_7	333080	333128	YGL094C.333128	42	-
Spar_8	148727	148748	YHR030C.148748	9	-
Spar_12	764037	764076	YLR342W.764037	2	+
Spar_2	55078	55084	YBL088C.55084	9	-
Spar_13	730401	730431	YMR257C.730431	23	-
Spar_13	489041	489077	YMR120C.489077	1	-
Spar_4	1115602	1115671	YDR303C.1115671	36	-
Spar_8	527759	527768	YAR068W.527759	13	+
Spar_13	797284	797332	YMR289W.797284	4	+
Spar_10	75615	75624	YJL183W.75615	18	+
Spar_5	51597	51669	YEL042W.51597	11	+
Spar_4	99522	99549	YDL205C.99549	14	-
Spar_14	326380	326413	YNL156C.326413	26	-
Spar_10	169228	169243	YJL129C.169243	18	-
Spar_8	485389	485422	YHR203C.485422	25	-
Spar_16	540312	540327	YPL016W.540312	43	+
Spar_4	466099	466138	YDR005C.466138	18	-
Spar_2	532661	532673	YBR160W.532661	24	+
Spar_2	461039	461063	YBR125C.461063	15	-
Spar_4	23855	23876	YJR155W.23876	27	-
Spar_1	99945	99987	YAL016W.99945	47	+
Spar_7	357879	357912	YGL079W.357879	25	+
Spar_4	685410	685419	YDR121W.685410	5	+
Spar_10	497410	497467	YJR045C.497467	7	-
Spar_12	33288	33318	YLL048C.33318	17	-
Spar_9	235940	235952	YIL048W.235940	29	+
Spar_4	202645	202696	YDL145C.202696	30	-
Spar_13	273702	273756	YMR010W.273702	35	+
Spar_8	431262	431280	YHR175W.431262	36	+
Spar_12	666231	666249	YLR287C.666249	44	-
Spar_14	253847	253865	YNL197C.253865	9	-
Spar_10	524904	524916	YJR060W.524904	27	+
Spar_14	166118	166133	YNL248C.166133	21	-
Spar_4	130736	130781	YDL188C.130781	5	-
Spar_11	109022	109034	YKL182W.109022	5	+
Spar_16	223702	223726	YPL184C.223726	43	-
Spar_12	189490	189502	YLR028C.189502	34	-
Spar_5	524702	524732	YER169W.524702	45	+
Spar_7	939096	939102	YGR240C.939102	32	-
Spar_13	484291	484306	YMR119W.484291	12	+
Spar_4	110268	110283	YDL198C.110283	0	-
Spar_5	96236	96263	YEL020C-B.96263	0	-
Spar_4	575111	575168	YDR062W.575111	10	+
Spar_4	176416	176494	YDL160C.176494	2	-
Spar_4	1194818	1194839	YOR127W.1194818	5	+
Spar_7	439985	440006	YGL028C.440006	17	-
Spar_16	851938	851953	YPR156C.851953	23	-
Spar_5	293483	293513	YER068W.293483	39	+
Spar_15	434462	434540	YOR065W.434462	13	+
Spar_14	452341	452359	YNL085W.452341	8	+
Spar_7	462553	462568	YGL014W.462553	3	+
Spar_15	63770	63881	YOL130W.63770	13	+
Spar_16	454983	455019	YPL063W.454983	45	+
Spar_4	315008	315029	YDL081C.315029	0	-
Spar_7	897309	897339	YGR218W.897309	17	+
Spar_16	842092	842125	YPR149W.842092	23	+
Spar_13	489109	489118	YMR120C.489118	22	-
Spar_12	23006	23036	YLL053C.23036	2	-
Spar_14	260608	260635	YNL192W.260608	47	+
Spar_13	361305	361350	YMR054W.361305	11	+
Spar_2	697981	697996	YBR249C.697996	36	-
Spar_5	421072	421084	YER125W.421072	9	+
Spar_15	270752	270758	YOL020W.270752	31	+
Spar_11	259181	259205	YKL101W.259181	14	+
Spar_3	104267	104384	YCR005C.104384	30	-
Spar_4	480584	480593	YDR013W.480584	0	+
Spar_16	304825	304843	YPL145C.304843	2	-
Spar_14	376742	376760	YNL125C.376760	8	-
Spar_14	203965	203974	YNL229C.203974	41	-
Spar_15	256140	256170	YOL029C.256170	32	-
Spar_15	76939	76966	YOL123W.76939	22	+
Spar_4	469140	469161	YDR006C.469161	13	-
Spar_15	241102	241141	YOL036W.241102	2	+
Spar_7	362420	362492	YGL077C.362492	19	-
Spar_12	682662	682674	YLR300W.682662	16	+
Spar_16	741743	741755	YPR097W.741743	38	+
Spar_10	164658	164682	YJL130C.164682	49	-
Spar_4	62224	62275	YDL224C.62275	32	-
Spar_11	373674	373695	YKL041W.373674	41	+
Spar_7	276845	276863	YGL123W.276845	2	+
Spar_12	542100	542157	YLR220W.542100	9	+
Spar_12	744468	744504	YLR332W.744468	10	+
Spar_15	329736	329742	YOR008C.329742	2	-
Spar_12	23252	23306	YLL053C.23306	7	-
Spar_16	759044	759056	YPR108W.759044	27	+
Spar_4	1094163	1094184	YDR293C.1094184	8	-
Spar_16	168197	168218	YPL216W.168197	24	+
Spar_4	902318	902354	YDR232W.902318	36	+
Spar_12	563524	563554	YLR229C.563554	40	-
Spar_4	23948	23987	YJR155W.23987	31	-
Spar_2	626619	626670	YBR212W.626619	29	+
Spar_5	269091	269115	YER056C.269115	15	-
Spar_8	379893	379908	YHR152W.379893	44	+
Spar_16	540195	540231	YPL016W.540195	13	+
Spar_4	430110	430122	YDL019C.430122	40	-
Spar_12	168400	168421	YLR019W.168400	25	+
Spar_7	118144	118159	YGL202W.118159	14	-
Spar_7	439602	439647	YGL028C.439647	16	-
Spar_4	1217568	1217598	YDR389W.1217568	41	+
Spar_8	185397	185433	YHR050W.185397	3	+
Spar_5	239349	239367	YER044C.239367	17	-
Spar_13	90394	90412	YML091C.90412	18	-
Spar_15	499134	499158	YOR099W.499134	29	+
Spar_16	857312	857342	YPR159W.857312	45	+
Spar_7	482307	482322	YGL006W.482307	43	+
Spar_4	1093991	1094009	YDR293C.1094009	31	-
Spar_7	413748	413778	YGL044C.413778	6	-
Spar_4	1390007	1390031	YDR477W.1390007	19	+
Spar_6	150194	150227	YFL009W.150194	46	+
Spar_12	464034	464046	YLR167W.464034	44	+
Spar_7	16222	16258	YGL257C.16258	13	-
Spar_7	513371	513395	YGR014W.513371	9	+
Spar_11	570352	570373	YKR060W.570352	25	+
Spar_15	480328	480388	YOR090C.480388	49	-
Spar_2	32284	32332	YBL099W.32284	0	+
Spar_16	304959	304998	YPL145C.304998	17	-
Spar_4	215450	215474	YDL140C.215474	8	-
Spar_4	389344	389368	YDL039C.389368	43	-
Spar_4	480653	480671	YDR013W.480653	0	+
Spar_2	663397	663421	YBR233W.663397	49	+
Spar_11	73951	73963	YKL198C.73963	44	-
Spar_7	434558	434579	YGL031C.434579	1	-
Spar_4	549102	549120	YDR046C.549120	5	-
Spar_5	85583	85598	YEL024W.85583	23	+
Spar_4	361784	361805	YDL055C.361805	21	-
Spar_16	706472	706505	YPR072W.706472	8	+
Spar_12	852830	852881	YLR388W.852830	9	+
Spar_13	732594	732603	YMR258C.732603	20	-
Spar_4	1443795	1443816	YDR507C.1443816	6	-
Spar_11	108816	108912	YKL182W.108816	1	+
Spar_10	684245	684335	YJR148W.684245	38	+
Spar_15	773230	773257	YOR272W.773230	18	+
Spar_13	444989	445001	YMR100W.444989	35	+
Spar_11	236977	236989	YKL112W.236977	42	+
Spar_12	764014	764032	YLR342W.764014	14	+
Spar_14	56282	56291	YNL298W.56282	27	+
Spar_4	1000522	1000582	YDR352W.1000582	10	-
Spar_10	152435	152444	YJL133W.152435	13	+
Spar_1	138726	138744	YAR015W.138726	15	+
Spar_13	108142	108157	YML080W.108142	10	+
Spar_3	111345	111351	YCR008W.111345	27	+
Spar_16	505329	505347	YPL034W.505329	21	+
Spar_5	427644	427665	YER129W.427644	42	+
Spar_8	401438	401453	YHR162W.401438	8	+
Spar_8	187453	187462	YHR051W.187453	6	+
Spar_13	185531	185549	YML043C.185549	32	-
Spar_11	603676	603742	YKR079C.603742	10	-
Spar_7	244283	244313	YGL140C.244313	25	-
Spar_2	66922	66973	YBL081W.66922	35	+
Spar_12	563473	563482	YLR229C.563482	4	-
Spar_1	43170	43182	YAL040C.43182	8	-
Spar_7	950123	950147	YGR247W.950123	33	+
Spar_4	435586	435595	YDL015C.435595	39	-
Spar_7	405910	405928	YGL049C.405928	6	-
Spar_8	297869	297998	YHR103W.297869	27	+
Spar_12	744552	744558	YLR332W.744552	2	+
Spar_4	215766	215841	YDL140C.215841	10	-
Spar_2	461144	461156	YBR125C.461156	3	-
Spar_14	487004	487022	YNL066W.487004	12	+
Spar_7	434325	434379	YGL031C.434379	31	-
Spar_2	532683	532716	YBR160W.532683	1	+
Spar_7	591162	591180	YGR060W.591162	37	+
Spar_5	407765	407828	YER117W.407765	42	+
Spar_15	527530	528109	YDR385W.527530	8	+
Spar_16	233584	233617	YPL179W.233584	2	+
Spar_4	127522	127531	YDL190C.127531	31	-
Spar_5	470852	470888	YER148W.470852	2	+
Spar_10	345679	345694	YJL039C.345679	11	+
Spar_7	413831	413843	YGL044C.413843	9	-
Spar_5	332814	332820	YER081W.332814	6	+
Spar_7	147461	147521	YGL190C.147521	1	-
Spar_7	58181	58190	YGL236C.58190	41	-
Spar_16	406958	407003	YPL088W.406958	3	+
Spar_6	275303	275330	YFR049W.275303	1	+
Spar_16	857206	857233	YPR159W.857206	28	+
Spar_8	106162	106177	YHR011W.106162	31	+
Spar_16	788575	788587	YPR119W.788575	16	+
Spar_7	405796	405829	YGL049C.405829	40	-
Spar_10	164272	164311	YJL130C.164311	0	-
Spar_2	130836	130857	YBL045C.130857	10	-
Spar_4	120385	120412	YDL193W.120385	33	+
Spar_16	788596	788608	YPR119W.788596	14	+
Spar_12	605671	605692	YLR256W.605671	36	+
Spar_9	111279	111291	YIL122W.111279	29	+
Spar_12	612119	612182	YLR257W.612119	1	+
Spar_11	102698	102737	YKL185W.102698	23	+
Spar_4	575170	575221	YDR062W.575170	37	+
Spar_13	496676	496721	YMR125W.496676	47	+
Spar_7	944669	944690	YGR244C.944690	40	-
Spar_12	946959	946983	YLR431C.946983	14	-
Spar_7	815065	815077	YGR175C.815077	4	-
Spar_7	643542	643566	YGR090W.643542	12	+
Spar_4	412025	412058	YDL028C.412058	9	-
Spar_12	168433	168445	YLR019W.168433	26	+
Spar_11	585938	585947	YKR069W.585938	5	+
Spar_14	79449	79476	YNL287W.79449	34	+
Spar_15	544996	545011	YOR142W.544996	37	+
Spar_12	810520	810529	YLR367W.810520	30	+
Spar_13	164063	164084	YML056C.164084	47	-
Spar_12	112572	112608	YLL013C.112608	48	-
Spar_7	253265	253325	YGL136C.253325	44	-
Spar_7	846149	846158	YGR191W.846149	29	+
Spar_12	763918	763945	YLR342W.763918	12	+
Spar_14	291289	291322	YNL176C.291322	39	-
Spar_4	447903	447948	YDL006W.447903	34	+
Spar_8	401504	401540	YHR162W.401504	0	+
Spar_9	257394	257409	YIL038C.257409	23	-
Spar_11	508978	509095	YKR028W.508978	38	+
Spar_15	108149	108161	YOL103W.108149	7	+
Spar_13	828455	828470	YMR305C.828470	5	-
Spar_14	326491	326509	YNL156C.326509	8	-
Spar_11	422944	422971	YKL016C.422971	19	-
Spar_3	151725	151746	YCR027C.151746	17	-
Spar_15	327321	327336	YOR007C.327336	26	-
Spar_8	492517	492529	YHR206W.492517	3	+
Spar_9	231698	231713	YIL052C.231713	23	-
Spar_16	233564	233582	YPL179W.233564	2	+
Spar_4	1094045	1094087	YDR293C.1094087	22	-
Spar_4	1051034	1051064	YDR270W.1051034	41	+
Spar_13	56261	56273	YML106W.56261	0	+
Spar_4	590239	590257	YDR072C.590257	13	-
Spar_16	510413	510464	YPL032C.510464	11	-
Spar_15	941966	941975	YOR355W.941966	11	+
Spar_12	302347	302368	YLR089C.302368	10	-
Spar_15	909450	909486	YOR342C.909486	0	-
Spar_4	516773	516782	YDR033W.516773	0	+
Spar_8	488851	488869	YHR205W.488851	12	+
Spar_15	980417	980432	YOR375C.980432	3	-
Spar_2	598730	598871	YBR200W.598730	32	+
Spar_11	153263	153293	YKL163W.153263	35	+
Spar_16	403435	403459	YPL090C.403459	24	-
Spar_16	875112	875226	YPR165W.875112	48	+
Spar_7	423911	423962	YGL037C.423962	20	-
Spar_4	430123	430165	YDL019C.430165	43	-
Spar_4	527322	527361	YDR037W.527322	12	+
Spar_13	96866	96887	YML086C.96887	16	-
Spar_12	700885	700900	YLR307C-A.700900	49	-
Spar_13	828520	828529	YMR305C.828529	30	-
Spar_2	521546	521564	YBR154C.521564	10	-
Spar_12	666212	666221	YLR287C.666221	18	-
Spar_9	257317	257338	YIL038C.257338	11	-
Spar_7	147632	147656	YGL190C.147656	36	-
Spar_12	168316	168331	YLR019W.168316	14	+
Spar_5	107337	107352	YEL013W.107337	28	+
Spar_12	189561	189594	YLR028C.189594	40	-
Spar_11	624119	624149	YKR090W.624119	40	+
Spar_5	421028	421055	YER125W.421028	42	+
Spar_5	151132	151144	YEL002C.151144	18	-
Spar_7	776797	776881	YGR156W.776797	3	+
Spar_8	231759	231816	YHR077C.231816	10	-
Spar_12	353782	353797	YLR113W.353782	44	+
Spar_4	361756	361771	YDL055C.361771	7	-
Spar_4	821123	821156	YDR186C.821156	21	-
Spar_4	465576	465627	YDR005C.465627	8	-
Spar_10	570584	570602	YJR090C.570602	48	-
Spar_2	537256	537331	YBR162C.537331	19	-
Spar_4	520807	520816	YDR034C.520816	34	-
Spar_13	535861	535876	YMR145C.535876	0	-
Spar_4	1333498	1333585	YDR447C.1333585	12	-
Spar_13	46571	46589	YML111W.46571	37	+
Spar_7	396989	397004	YGL055W.396989	12	+
Spar_4	411948	412002	YDL028C.412002	7	-
Spar_15	50263	50275	YOL139C.50275	18	-
Spar_4	1333590	1333599	YDR447C.1333599	2	-
Spar_6	123900	123930	YFL024C.123930	46	-
Spar_10	96562	96604	YJL167W.96562	33	+
Spar_11	650915	650936	YKR099W.650915	42	+
Spar_3	220574	220607	YCR067C.220607	42	-
Spar_7	643668	643704	YGR090W.643668	25	+
Spar_15	434383	434407	YOR065W.434383	24	+
Spar_5	421122	421239	YER125W.421122	42	+
Spar_15	716115	716133	YOR233W.716115	33	+
Spar_7	513422	513500	YGR014W.513422	10	+
Spar_5	393238	393301	YER110C.393301	46	-
Spar_11	570176	570188	YKR060W.570176	0	+
Spar_1	138760	138787	YAR015W.138760	46	+
Spar_16	726322	726352	YPR085C.726352	28	-
Spar_1	138318	138333	YAR014C.138333	31	-
Spar_16	338491	338545	YPL125W.338491	43	+
Spar_8	104545	104581	YHR009C.104581	28	-
Spar_4	253217	253226	YDL117W.253217	6	+
Spar_6	251718	251787	YFR033C.251787	20	-
Spar_13	587074	587086	YMR171C.587086	2	-
Spar_4	509740	509764	YDR028C.509764	48	-
Spar_5	434550	434559	YER131W.434550	14	+
Spar_16	706509	706575	YPR072W.706509	31	+
Spar_2	232153	232180	YBR008C.232180	32	-
Spar_16	239024	239039	YPL177C.239039	3	-
Spar_3	111166	111175	YCR008W.111166	39	+
Spar_11	655314	655338	YKR100C.655338	8	-
Spar_12	612002	612014	YLR257W.612002	7	+
Spar_14	425339	425360	YNL098C.425360	21	-
Spar_11	366287	366296	YKL046C.366296	28	-
Spar_15	630898	630907	YOR187W.630898	33	+
Spar_4	1179175	1179214	YDR335W.1179175	15	+
Spar_5	415400	415409	YER122C.415409	20	-
Spar_2	395506	395557	YBR086C.395557	44	-
Spar_6	275257	275299	YFR049W.275257	2	+
Spar_12	999550	999562	YLR455W.999550	46	+
Spar_10	164597	164657	YJL130C.164657	45	-
Spar_15	474070	474097	YOR086C.474097	21	-
Spar_13	361234	361297	YMR054W.361234	3	+
Spar_14	90125	90233	YNL283C.90233	46	-
Spar_15	968662	968689	YOR370C.968689	31	-
Spar_10	86546	86555	YJL174W.86546	15	+
Spar_14	79398	79431	YNL287W.79398	45	+
Spar_2	642283	642307	YBR218C.642307	35	-
Spar_15	63531	63582	YOL130W.63531	17	+
Spar_11	91036	91075	YKL190W.91036	42	+
Spar_5	80209	80221	YEL026W.80209	32	+
Spar_7	167113	167146	YGL178W.167113	37	+
Spar_9	235832	235868	YIL048W.235832	47	+
Spar_15	539040	539052	YOR140W.539040	7	+
Spar_13	840418	840445	YMR308C.840445	42	-
Spar_7	149021	149030	YGL189C.149030	2	-
Spar_15	480261	480300	YOR090C.480300	15	-
Spar_7	939049	939079	YGR240C.939079	0	-
Spar_5	107298	107313	YEL013W.107298	10	+
Spar_7	531767	531776	YGR027C.531776	0	-
Spar_8	212699	212780	YHR071W.212699	26	+
Spar_11	354836	354860	YKL051W.354836	28	+
Spar_4	172844	172865	YDL161W.172844	23	+
Spar_16	505503	505512	YPL034W.505503	0	+
Spar_4	494233	494257	YDR021W.494233	35	+
Spar_15	757553	757574	YOR261C.757574	29	-
Spar_13	797043	797100	YMR289W.797043	43	+
Spar_12	500295	500325	YLR190W.500295	25	+
Spar_12	542077	542089	YLR220W.542077	25	+
Spar_14	486551	486569	YNL066W.486551	24	+
Spar_1	42939	42963	YAL040C.42963	13	-
Spar_4	1059048	1059057	YDR276C.1059057	2	-
Spar_5	195805	195817	YER019C-A.195817	37	-
Spar_7	419971	419992	YGL039W.419971	9	+
Spar_4	1103075	1103111	YDR298C.1103111	1	-
Spar_7	990920	990941	YGR267C.990941	13	-
Spar_4	509566	509614	YDR028C.509614	20	-
Spar_8	375224	375248	YHR149C.375248	26	-
Spar_4	1228923	1228956	YDR395W.1228923	2	+
Spar_7	147727	147751	YGL190C.147751	16	-
Spar_2	626268	626295	YBR212W.626268	12	+
Spar_12	74579	74636	YLL027W.74579	26	+
Spar_5	269181	269187	YER056C.269187	5	-
Spar_13	343717	343726	YMR043W.343717	26	+
Spar_16	406169	406217	YPL089C.406217	6	-
Spar_12	302239	302299	YLR089C.302299	11	-
Spar_11	272696	272747	YKL095W.272696	13	+
Spar_14	90315	90381	YNL283C.90381	48	-
Spar_14	218075	218084	YNL220W.218075	7	+
Spar_3	151617	151719	YCR027C.151719	3	-
Spar_14	684196	684244	YNR046W.684196	10	+
Spar_7	462628	462691	YGL014W.462628	7	+
Spar_4	412073	412085	YDL028C.412085	1	-
Spar_15	867429	867447	YOR326W.867429	7	+
Spar_12	423770	423779	YLR150W.423770	4	+
Spar_11	383488	383494	YKL035W.383488	22	+
Spar_5	498776	498785	YER159C.498785	13	-
Spar_7	254879	254891	YGL134W.254879	34	+
Spar_16	353851	353872	YPL117C.353872	27	-
Spar_5	540584	540620	YER174C.540620	21	-
Spar_2	541189	541204	YBR164C.541204	29	-
Spar_13	756309	756333	YMR271C.756333	25	-
Spar_7	897167	897194	YGR218W.897167	27	+
Spar_14	273649	273664	YNL186W.273649	4	+
Spar_15	77220	77232	YOL123W.77220	3	+
Spar_12	464067	464118	YLR167W.464067	1	+
Spar_16	599971	599986	YPR013C.599986	0	-
Spar_11	534096	534108	YKR042W.534096	26	+
Spar_16	433836	433848	YPL078C.433848	20	-
Spar_5	107410	107452	YEL013W.107410	9	+
Spar_12	33478	33493	YLL048C.33493	0	-
Spar_5	434680	434701	YER131W.434680	35	+
Spar_4	1467793	1467874	YDR524C-B.1467874	36	-
Spar_10	180430	180592	YJL124C.180592	38	-
Spar_15	343166	343193	YOR014W.343166	29	+
Spar_15	951787	951808	YOR360C.951808	43	-
Spar_15	401295	401313	YOR044W.401295	23	+
Spar_12	744510	744546	YLR332W.744510	17	+
Spar_2	55164	55197	YBL088C.55197	0	-
Spar_4	575005	575017	YDR062W.575005	28	+
Spar_13	108174	108207	YML080W.108174	29	+
Spar_14	273677	273737	YNL186W.273677	39	+
Spar_12	682616	682646	YLR300W.682616	47	+
Spar_15	626236	626248	YOR184W.626236	32	+
Spar_7	180227	180251	YGL173C.180251	2	-
Spar_11	242638	242650	YKL109W.242638	0	+
Spar_13	488953	488962	YMR120C.488962	0	-
Spar_12	852890	852902	YLR388W.852890	45	+
Spar_15	595198	595207	YOR166C.595207	0	-
Spar_2	41185	41197	YBL092W.41185	16	+
Spar_4	645263	645275	YDR099W.645263	20	+
Spar_4	784119	784152	YDR169C.784152	16	-
Spar_15	968576	968588	YOR370C.968588	43	-
Spar_10	230863	230887	YJL098W.230863	19	+
Spar_15	941389	941440	YOR355W.941389	46	+
Spar_15	77189	77201	YOL123W.77189	24	+
Spar_4	685372	685393	YDR121W.685372	35	+
Spar_8	231827	231839	YHR077C.231839	42	-
Spar_4	310033	310048	YDL084W.310033	1	+
Spar_13	861510	861537	YMR318C.861537	13	-
Spar_4	1443767	1443791	YDR507C.1443791	18	-
Spar_7	479377	479386	YGL008C.479386	1	-
Spar_13	704356	704398	YMR243C.704398	2	-
Spar_11	458056	458071	YKR002W.458056	24	+
Spar_16	549135	549207	YPL012W.549135	47	+
Spar_4	1098901	1098961	YDR295C.1098961	1	-
Spar_4	215727	215745	YDL140C.215745	42	-
Spar_11	533946	533958	YKR042W.533946	1	+
Spar_11	570584	570638	YKR060W.570584	4	+
Spar_13	137343	137373	YML068W.137343	29	+
Spar_11	478400	478406	YKR011C.478406	14	-
Spar_7	190856	190874	YGL167C.190874	18	-
Spar_12	880154	880169	YLR403W.880154	6	+
Spar_11	295554	295569	YKL080W.295554	21	+
Spar_2	40902	40908	YBL092W.40902	9	+
Spar_14	266445	266451	YNL190W.266445	4	+
Spar_12	650708	650774	YLR276C.650774	19	-
Spar_13	702379	702394	YMR242C.702394	16	-
Spar_14	247374	247389	YNL201C.247389	27	-
Spar_13	336781	336817	YMR037C.336817	19	-
Spar_3	111038	111044	YCR008W.111038	19	+
Spar_8	65896	65914	YHL016C.65914	24	-
Spar_8	375151	375205	YHR149C.375205	30	-
Spar_4	849101	849179	YDR206W.849101	24	+
Spar_11	457924	457948	YKR002W.457924	28	+
Spar_2	554109	554172	YBR172C.554172	16	-
Spar_7	332993	333014	YGL094C.333014	8	-
Spar_12	479996	480041	YLR179C.480041	6	-
Spar_14	203855	203900	YNL229C.203900	6	-
Spar_14	234303	234312	YNL210W.234303	9	+
Spar_5	470777	470783	YER148W.470777	2	+
Spar_7	208231	208249	YGL157W.208231	7	+
Spar_11	570274	570340	YKR060W.570274	0	+
Spar_12	165603	165627	YLR016C.165627	22	-
Spar_5	373827	373887	YER102W.373827	2	+
Spar_11	450283	450292	YKL004W.450283	36	+
Spar_5	348166	348187	YER089C.348187	1	-
Spar_4	735973	736006	YDR143C.736006	2	-
Spar_4	1467553	1467598	YDR524C.1467598	12	-
Spar_11	603758	603776	YKR079C.603776	2	-
Spar_4	905459	905504	YDR233C.905504	17	-
Spar_7	915896	915905	YGR229C.915905	4	-
Spar_4	447830	447839	YDL006W.447830	16	+
Spar_4	62118	62136	YDL224C.62136	2	-
Spar_16	286071	286107	YPL154C.286107	43	-
Spar_11	9441	9477	YKL222C.9477	48	-
Spar_10	169248	169269	YJL129C.169269	13	-
Spar_11	108953	108974	YKL182W.108953	0	+
Spar_4	1094357	1094366	YDR293C.1094366	6	-
Spar_16	741788	741800	YPR097W.741788	20	+
Spar_4	172251	172302	YDL161W.172251	45	+
Spar_7	479742	479757	YGL007C-A.479757	27	-
Spar_5	80276	80303	YEL026W.80276	0	+
Spar_7	761191	761218	YGR146C.761218	48	-
Spar_10	324853	324919	YJL053W.324853	44	+
Spar_14	253730	253766	YNL197C.253766	6	-
Spar_14	638114	638177	YNR016C.638177	14	-
Spar_4	130801	130816	YDL188C.130816	22	-
Spar_11	153241	153259	YKL163W.153241	16	+
Spar_7	884939	884951	YGR213C.884951	38	-
Spar_16	157678	157720	YPL221W.157678	38	+
Spar_12	241705	241732	YLR058C.241732	36	-
Spar_13	840406	840412	YMR308C.840412	28	-
Spar_13	679679	679688	YMR229C.679688	16	-
Spar_11	242600	242627	YKL109W.242600	37	+
Spar_15	571109	571115	YOR154W.571109	4	+
Spar_10	278150	278159	YJL080C.278159	2	-
Spar_4	554991	555003	YDR050C.555003	18	-
Spar_7	462736	462826	YGL014W.462736	7	+
Spar_16	599877	599925	YPR013C.599925	22	-
Spar_16	788531	788552	YPR119W.788531	1	+
Spar_15	736022	736112	YOR245C.736112	48	-
Spar_13	700045	700084	YMR241W.700045	2	+
Spar_5	528483	528492	YER171W.528483	39	+
Spar_10	519100	519115	YJR056C.519115	39	-
Spar_12	387368	387401	YLR130C.387401	37	-
Spar_7	764249	764267	YGR148C.764267	0	-
Spar_13	272479	272506	YMR009W.272479	39	+
Spar_15	661229	661262	YOR198C.661262	1	-
Spar_4	229086	229110	YDL132W.229086	25	+
Spar_16	314252	314270	YPL140C.314270	47	-
Spar_15	824413	824443	YOR303W.824413	9	+
Spar_15	329875	329905	YOR008C.329905	16	-
Spar_9	324617	324662	YIL004C.324662	37	-
Spar_13	427311	427365	YMR089C.427365	10	-
Spar_4	345953	345971	YDL061C.345971	6	-
Spar_16	470150	470189	YPL058C.470189	20	-
Spar_4	225636	225705	YDL134C.225705	11	-
Spar_16	233484	233511	YPL179W.233484	2	+
Spar_13	118346	118361	YML075C.118361	4	-
Spar_5	129864	129927	YEL009C.129927	46	-
Spar_7	629287	629305	YGR084C.629305	0	-
Spar_11	153491	153524	YKL163W.153491	34	+
Spar_4	948115	948136	YDR382W.948136	47	-
Spar_9	290021	290036	YIL020C.290036	19	-
Spar_11	508907	508928	YKR028W.508907	8	+
Spar_10	278250	278265	YJL080C.278265	8	-
Spar_5	96451	96472	YEL020C-B.96472	0	-
Spar_8	106213	106228	YHR011W.106213	4	+
Spar_4	1128670	1128682	YDR310C.1128682	29	-
Spar_4	1075776	1075800	YDR284C.1075800	32	-
Spar_15	73267	73330	YOL125W.73267	4	+
Spar_13	796859	796877	YMR289W.796859	10	+
Spar_16	472999	473029	YPL057C.473029	44	-
Spar_16	852009	852048	YPR156C.852048	35	-
Spar_2	626448	626481	YBR212W.626448	35	+
Spar_7	760958	760991	YGR146C.760991	2	-
Spar_7	244933	244945	YGL139W.244933	19	+
Spar_8	450805	450877	YHR183W.450805	10	+
Spar_12	264060	264072	YLR073C.264072	28	-
Spar_2	54749	54773	YBL088C.54773	27	-
Spar_16	857438	857519	YPR159W.857438	19	+
Spar_7	761171	761180	YGR146C.761180	11	-
Spar_14	157895	158021	YNL251C.158021	0	-
Spar_13	56310	56319	YML106W.56310	1	+
Spar_11	216608	216638	YKL126W.216608	1	+
Spar_4	225707	225725	YDL134C.225725	8	-
Spar_12	423796	423832	YLR150W.423796	15	+
Spar_9	199057	199132	YIL074C.199132	25	-
Spar_5	62404	62428	YEL036C.62428	2	-
Spar_10	164313	164451	YJL130C.164451	20	-
Spar_16	607562	607574	YPR016C.607574	1	-
Spar_15	96077	96089	YOL112W.96077	0	+
Spar_11	655340	655382	YKR100C.655382	15	-
Spar_16	131926	131950	YPL232W.131926	24	+
Spar_15	698344	698350	YOR222W.698344	7	+
Spar_8	100464	100503	YHR007C.100503	16	-
Spar_12	963151	963160	YLR440C.963160	16	-
Spar_5	107216	107270	YEL013W.107216	17	+
Spar_2	263735	263750	YBR025C.263750	18	-
Spar_13	535737	535749	YMR145C.535749	0	-
Spar_14	181470	181479	YNL241C.181479	21	-
Spar_5	385675	385693	YER107C.385693	33	-
Spar_16	505743	505797	YPL034W.505743	22	+
Spar_5	373909	373948	YER102W.373909	20	+
Spar_4	862600	862612	YDR212W.862600	31	+
Spar_7	944595	944646	YGR244C.944646	7	-
Spar_12	738691	738733	YLR328W.738691	34	+
Spar_4	465539	465557	YDR005C.465557	29	-
Spar_1	51326	51440	YAL036C.51440	41	-
Spar_7	950188	950218	YGR247W.950188	8	+
Spar_11	570137	570149	YKR060W.570137	1	+
Spar_5	272087	272156	YER057C.272156	22	-
Spar_2	144231	144240	YBL030C.144240	3	-
Spar_7	637773	637827	YGR089W.637773	39	+
Spar_2	684473	684500	YBR242W.684473	14	+
Spar_11	102967	103015	YKL185W.102967	3	+
Spar_8	87712	87781	YHL002W.87712	21	+
Spar_12	118208	118226	YLL010C.118226	25	-
Spar_16	157826	157841	YPL221W.157826	7	+
Spar_4	480272	480311	YDR013W.480272	0	+
Spar_12	550940	550958	YLR223C.550958	13	-
Spar_8	187485	187557	YHR051W.187485	0	+
Spar_4	1467439	1467457	YDR524C.1467457	34	-
Spar_10	225320	225329	YJL101C.225329	39	-
Spar_11	331273	331294	YKL064W.331273	13	+
Spar_4	735874	735949	YDR143C.735949	2	-
Spar_4	902539	902626	YDR232W.902539	21	+
Spar_6	272982	273024	YFR048W.272982	19	+
Spar_4	207336	207363	YDL141W.207336	9	+
Spar_4	39593	39611	YDL235C.39611	12	-
Spar_11	570227	570233	YKR060W.570227	0	+
Spar_5	130042	130087	YEL009C.130087	40	-
Spar_15	532267	532321	YOR136W.532267	4	+
Spar_4	1065211	1065235	YDR280W.1065211	29	+
Spar_7	494506	494551	YGR001C.494551	1	-
Spar_10	371870	371933	YJL034W.371870	45	+
Spar_13	658166	658181	YMR205C.658181	8	-
Spar_13	192183	192273	YML038C.192273	24	-
Spar_13	484143	484197	YMR119W.484143	13	+
Spar_15	738298	738307	YOR247W.738298	8	+
Spar_12	852903	852960	YLR388W.852903	2	+
Spar_7	631525	631537	YGR086C.631537	3	-
Spar_3	111201	111261	YCR008W.111201	20	+
Spar_16	900005	900032	YPR182W.900005	42	+
Spar_5	285270	285291	YER064C.285291	11	-
Spar_11	352412	352472	YKL054C.352472	14	-
Spar_5	519504	519516	YER167W.519504	24	+
Spar_10	86611	86632	YJL174W.86611	10	+
Spar_14	432886	432898	YNL094W.432886	1	+
Spar_16	286201	286216	YPL154C.286216	33	-
Spar_4	646041	646095	YDR099W.646041	7	+
Spar_7	776747	776756	YGR156W.776747	17	+
Spar_2	724498	724510	YBR270C.724510	46	-
Spar_4	247380	247464	YDL122W.247380	5	+
Spar_7	307273	307282	YGL105W.307273	26	+
Spar_4	948168	948180	YDR382W.948180	41	-
Spar_14	638005	638035	YNR016C.638035	21	-
Spar_14	486492	486528	YNL066W.486492	26	+
Spar_8	526628	526688	YAR066W.526628	26	+
Spar_12	593755	593779	YLR248W.593755	32	+
Spar_12	612102	612117	YLR257W.612102	17	+
Spar_16	157802	157820	YPL221W.157802	8	+
Spar_12	479002	479041	YLR178C.479041	36	-
Spar_15	399303	399327	YOR043W.399303	11	+
Spar_4	207268	207301	YDL141W.207268	36	+
Spar_4	1012940	1012967	YDR346C.1012940	35	+
Spar_3	75696	75741	YCL017C.75741	24	-
Spar_7	419901	419937	YGL039W.419901	49	+
Spar_12	749982	749994	YLR333C.749994	0	-
Spar_9	165584	165608	YIL095W.165584	15	+
Spar_5	470720	470753	YER148W.470720	14	+
Spar_4	680080	680113	YDR119W.680080	38	+
Spar_4	974860	974902	YDR367W.974902	44	-
Spar_14	77711	77741	YNL288W.77711	32	+
Spar_4	646013	646031	YDR099W.646013	1	+
Spar_2	130733	130751	YBL045C.130751	0	-
Spar_4	226542	226560	YDL134C.226560	21	-
Spar_14	452474	452486	YNL085W.452474	8	+
Spar_13	611276	611309	YMR183C.611309	11	-
Spar_4	146186	146210	YDL177C.146210	0	-
Spar_4	1217298	1217310	YDR389W.1217298	18	+
Spar_4	1312176	1312236	YDR436W.1312176	31	+
Spar_8	362275	362281	YHR142W.362275	22	+
Spar_6	164377	164383	YFL005W.164377	5	+
Spar_4	615994	616030	YDR086C.616030	15	-
Spar_4	784068	784089	YDR169C.784089	0	-
Spar_15	738230	738266	YOR247W.738230	33	+
Spar_4	234710	234734	YDL130W.234710	48	+
Spar_14	638210	638228	YNR016C.638228	9	-
Spar_2	456017	456032	YBR121C.456032	0	-
Spar_15	434541	434556	YOR065W.434541	0	+
Spar_6	123822	123858	YFL024C.123858	24	-
Spar_4	367559	367583	YDL053C.367583	10	-
Spar_12	33331	33382	YLL048C.33382	0	-
Spar_14	492662	492680	YNL064C.492680	5	-
Spar_14	341679	341688	YNL142W.341679	16	+
Spar_7	434471	434507	YGL031C.434507	12	-
Spar_8	362321	362348	YHR142W.362321	32	+
Spar_4	473707	473740	YDR011W.473707	23	+
Spar_7	637739	637757	YGR089W.637739	6	+
Spar_11	481045	481063	YKR014C.481063	6	-
Spar_11	126673	126724	YKL176C.126724	43	-
Spar_15	428638	428656	YOR061W.428638	12	+
Spar_12	551044	551068	YLR223C.551068	17	-
Spar_11	422997	423015	YKL016C.423015	30	-
Spar_5	420871	420889	YER125W.420871	10	+
Spar_12	118319	118334	YLL010C.118334	42	-
Spar_9	324420	324438	YIL004C.324438	4	-
Spar_13	424241	424280	YMR088C.424280	30	-
Spar_7	381976	381982	YGL063W.381976	5	+
Spar_4	890761	890776	YDR225W.890761	28	+
Spar_4	74307	74322	YDL217C.74322	14	-
Spar_16	127955	127982	YPL235W.127955	23	+
Spar_12	26532	26547	YLL051C.26547	1	-
Spar_11	216564	216606	YKL126W.216564	2	+
Spar_7	986999	987005	YGR264C.987005	1	-
Spar_5	79086	79116	YEL027W.79086	32	+
Spar_14	483763	483808	YNL068C.483808	24	-
Spar_14	707116	707134	YNR055C.707134	16	-
Spar_5	130180	130195	YEL009C.130195	8	-
Spar_14	152922	152952	YNL254C.152952	49	-
Spar_12	975816	975861	YLR449W.975816	33	+
Spar_3	119840	119882	YCR011C.119882	20	-
Spar_14	53905	53950	YNL299W.53905	31	+
Spar_2	646282	646294	YBR221C.646294	7	-
Spar_2	750259	750346	YBR283C.750346	3	-
Spar_5	547012	547033	YER177W.547012	16	+
Spar_12	967686	967698	YLR443W.967686	42	+
Spar_5	60486	60513	YEL037C.60513	31	-
Spar_1	67530	67593	YAL029C.67593	31	-
Spar_11	626722	626755	YKR091W.626722	33	+
Spar_7	462516	462537	YGL014W.462516	7	+
Spar_13	241733	241748	YML007W.241733	41	+
Spar_4	127388	127394	YDL190C.127394	19	-
Spar_4	550008	550038	YDR047W.550008	22	+
Spar_7	643624	643648	YGR090W.643624	6	+
Spar_16	163506	163530	YPL218W.163506	41	+
Spar_16	788514	788523	YPR119W.788514	7	+
Spar_8	248246	248285	YHR082C.248285	39	-
Spar_12	23156	23177	YLL053C.23177	7	-
Spar_7	916014	916032	YGR229C.916032	8	-
Spar_4	176534	176570	YDL160C.176570	44	-
Spar_7	764284	764320	YGR148C.764320	32	-
Spar_13	700028	700037	YMR241W.700028	3	+
Spar_15	856873	856885	YOR320C.856885	26	-
Spar_13	103529	103580	YML081C-A.103580	23	-
Spar_7	81445	81469	YGL222C.81469	28	-
Spar_2	40931	40940	YBL092W.40931	47	+
Spar_11	236969	236975	YKL112W.236969	7	+
Spar_16	146037	146046	YPL227C.146046	49	-
Spar_12	382079	382130	YLR128W.382079	9	+
Spar_13	702298	702361	YMR242C.702361	0	-
Spar_8	254207	254255	YHR086W.254207	36	+
Spar_7	764151	764157	YGR148C.764157	7	-
Spar_5	506587	506617	YER164W.506587	47	+
Spar_12	499991	500042	YLR190W.499991	23	+
Spar_12	938529	938556	YLR430W.938529	25	+
Spar_13	56329	56353	YML106W.56329	2	+
Spar_6	290602	290638	YFR054C.290638	15	-
Spar_13	463524	463569	YMR108W.463524	7	+
Spar_8	488989	489004	YHR205W.488989	40	+
Spar_4	452626	452692	YDL003W.452626	13	+
Spar_14	82668	82743	YNL286W.82668	10	+
Spar_4	447624	447639	YDL006W.447624	26	+
Spar_5	519464	519473	YER167W.519464	34	+
Spar_11	347930	347936	YKL057C.347936	17	-
Spar_4	435852	435861	YDL014W.435852	0	+
Spar_14	412117	412123	YNL103W.412117	39	+
Spar_4	1389817	1389871	YDR477W.1389817	49	+
Spar_16	143149	143191	YPL228W.143149	28	+
Spar_7	479673	479679	YGL007C-A.479679	5	-
Spar_7	531621	531639	YGR027C.531639	10	-
Spar_16	34784	34799	YNR074C.34784	34	+
Spar_8	198389	198410	YHR061C.198410	47	-
Spar_13	575877	575913	YMR166C.575913	15	-
Spar_13	678863	678899	YMR229C.678899	8	-
Spar_12	519417	519432	YLR206W.519417	8	+
Spar_6	77697	77745	YFL045C.77745	1	-
Spar_16	322639	322648	YPL135W.322639	3	+
Spar_4	1103123	1103150	YDR298C.1103150	6	-
