# Supplementary material for: Conserved non-AUG uORFs revealed by a novel regression analysis of ribosome profiling data
Source: Genome Res. 2018 Feb;28(2):214–22. doi: 10.1101/gr.221507.117 (PMC5793785; doi:10.1101/gr.221507.117)
Supplement: Supplemental Material [file supp_gr.221507.117_Supplemental_Files_2.zip › Supplemental_Files_2/Supplemental_uORF_annotations/saccharomyces_uvarum-uorfs.bed]

Sbay_5	295609	295627	YER081W.295609	6	+
Sbay_15	538349	538385	YHR112C.538385	16	-
Sbay_6	88295	88307	YFL009W.88295	47	+
Sbay_8	766399	766411	YOR369C.766411	7	-
Sbay_11	34555	34609	YKL205W.34555	3	+
Sbay_4	647291	647342	YBR119W.647291	0	+
Sbay_5	102746	102761	YEL016C.102746	42	+
Sbay_10	379940	379979	YLR113W.379940	30	+
Sbay_14	714987	715005	YNR055C.715005	17	-
Sbay_7	144165	144213	YGL189C.144213	1	-
Sbay_14	643083	643098	YNR016C.643098	7	-
Sbay_2	376551	376596	YDR062W.376551	12	+
Sbay_2	1242072	1242090	YDR524C.1242090	7	-
Sbay_4	882616	882628	YBR246W.882616	7	+
Sbay_8	168403	168418	YOR039W.168403	14	+
Sbay_13	261295	261307	YMR001C.261307	6	-
Sbay_2	1242383	1242482	YDR524C.1242482	19	-
Sbay_8	365766	365796	YOR151C.365796	1	-
Sbay_13	447922	447937	YMR100W.447922	6	+
Sbay_10	532302	532323	YLR208W.532302	36	+
Sbay_4	256361	256382	YDL108W.256361	16	+
Sbay_8	368845	368881	YOR153W.368845	30	+
Sbay_7	205675	205720	YGL156W.205675	9	+
Sbay_14	285486	285501	YNL186W.285486	36	+
Sbay_11	85004	85055	YKL182W.85004	37	+
Sbay_8	780759	780774	YOR375C.780774	37	-
Sbay_6	438095	438110	YJL164C.438095	23	+
Sbay_2	1014427	1014439	YDR395W.1014427	8	+
Sbay_4	775305	775350	YPL081W.775305	0	+
Sbay_4	323950	323965	YDL067C.323965	12	-
Sbay_14	265409	265436	YNL197C.265436	3	-
Sbay_8	98667	98679	YHL002W.98667	9	+
Sbay_10	683560	683581	YLR295C.683581	42	-
Sbay_10	549057	549072	YLR220W.549057	45	+
Sbay_15	299653	299722	YOL001W.299653	2	+
Sbay_4	129225	129255	YDL176W.129225	0	+
Sbay_3	99789	99801	YCR033W.99789	8	+
Sbay_16	345078	345096	YPL115C.345096	10	-
Sbay_10	665425	665521	YLR278C.665521	22	-
Sbay_8	534355	534400	YOR245C.534400	11	-
Sbay_10	135687	135726	YLL010C.135726	24	-
Sbay_7	679707	679719	YGR108W.679707	25	+
Sbay_5	398240	398279	YER131W.398240	11	+
Sbay_2	941444	941486	YDR354W.941444	17	+
Sbay_7	679798	679828	YGR108W.679798	32	+
Sbay_8	641638	641683	YOR312C.641683	4	-
Sbay_15	215723	215768	YOL045W.215723	11	+
Sbay_7	143042	143063	YGL190C.143063	3	-
Sbay_4	330617	330692	YDL061C.330692	5	-
Sbay_5	241320	241341	YER055C.241341	8	-
Sbay_14	296937	297006	YNL180C.297006	24	-
Sbay_15	715729	715828	YHR205W.715729	7	+
Sbay_13	252768	252816	YML002W.252768	28	+
Sbay_6	262402	262417	YJL080C.262402	9	+
Sbay_5	100263	100278	YEL013W.100278	21	-
Sbay_8	304447	304459	YOR118W.304447	14	+
Sbay_8	318886	318931	YOR127W.318886	6	+
Sbay_6	470309	470363	YJL187C.470309	34	+
Sbay_15	74343	74415	YOL117W.74343	10	+
Sbay_2	1242033	1242042	YDR524C.1242042	5	-
Sbay_6	190262	190325	YFR032C-A.190325	10	-
Sbay_8	204329	204356	YOR061W.204329	16	+
Sbay_10	283297	283309	YLR073C.283309	39	-
Sbay_15	57768	57792	YOL128C.57792	9	-
Sbay_2	652935	652998	YDR206W.652935	46	+
Sbay_4	647438	647462	YBR119W.647438	0	+
Sbay_10	863780	863807	YLR388W.863780	26	+
Sbay_2	823487	823553	YDR298C.823553	39	-
Sbay_12	220489	220510	YJR056C.220510	22	-
Sbay_8	472720	472747	YOR208W.472720	6	+
Sbay_14	261551	261665	YNL199C.261665	49	-
Sbay_11	543772	543802	YKR062W.543772	2	+
Sbay_2	911578	911587	YDR341C.911587	1	-
Sbay_14	522486	522501	YNL053W.522486	29	+
Sbay_13	56502	56508	YML106W.56502	7	+
Sbay_7	205806	205821	YGL156W.205806	22	+
Sbay_15	626939	626972	YHR162W.626939	0	+
Sbay_8	644097	644118	YOR313C.644118	36	-
Sbay_4	199253	199346	YDL140C.199346	12	-
Sbay_2	972822	972828	YDR372C.972828	17	-
Sbay_16	524022	524157	YPL016W.524022	48	+
Sbay_4	235959	236094	YDL119C.236094	13	-
Sbay_7	163982	164024	YGL178W.163982	14	+
Sbay_7	580770	580779	YGR057C.580779	13	-
Sbay_14	700115	700139	YNR051C.700139	18	-
Sbay_11	300408	300462	YKL064W.300408	48	+
Sbay_15	715993	716023	YHR205W.715993	40	+
Sbay_7	482057	482126	YGL005C.482126	20	-
Sbay_2	1086634	1086706	YDR435C.1086706	45	-
Sbay_6	442872	442881	YJL166W.442881	39	-
Sbay_13	232078	232138	YML016C.232138	49	-
Sbay_8	50356	50494	YHL028W.50356	16	+
Sbay_11	33826	33853	YKL205W.33826	13	+
Sbay_6	438014	438083	YJL164C.438014	17	+
Sbay_15	60854	60863	YOL126C.60863	13	-
Sbay_4	774993	775143	YPL081W.774993	0	+
Sbay_2	898496	898529	YDR335W.898496	17	+
Sbay_4	230930	230996	YDL122W.230930	8	+
Sbay_16	750264	750273	YPR108W.750264	12	+
Sbay_2	347413	347488	YDR045C.347488	3	-
Sbay_2	1054685	1054700	YDR419W.1054685	1	+
Sbay_4	592064	592118	YBR086C.592118	35	-
Sbay_2	796147	796186	YDR284C.796186	24	-
Sbay_13	740923	740947	YMR246W.740923	8	+
Sbay_13	491323	491440	YMR123W.491323	2	+
Sbay_2	1028801	1028831	YDR404C.1028831	14	-
Sbay_13	489343	489355	YMR120C.489355	2	-
Sbay_13	364526	364553	YMR054W.364526	6	+
Sbay_6	362073	362169	YJL124C.362073	30	+
Sbay_6	315562	315574	YJL101C.315562	6	+
Sbay_8	513593	513602	YOR232W.513593	26	+
Sbay_4	329642	329705	YDL063C.329705	2	-
Sbay_7	823273	823348	YGR184C.823348	18	-
Sbay_6	362061	362070	YJL124C.362061	9	+
Sbay_2	1054701	1054773	YDR419W.1054701	1	+
Sbay_4	774762	774771	YPL081W.774762	15	+
Sbay_14	465713	465758	YNL085W.465713	5	+
Sbay_7	524206	524263	YGR026W.524206	30	+
Sbay_10	891047	891071	YLR403W.891047	23	+
Sbay_6	333084	333144	YJL108C.333084	3	+
Sbay_7	905519	905528	YGR229C.905528	9	-
Sbay_2	1211414	1211423	YDR505C.1211423	1	-
Sbay_14	366753	366804	YNL136W.366753	43	+
Sbay_16	78176	78209	YPL254W.78176	30	+
Sbay_8	768963	769011	YOR370C.769011	13	-
Sbay_14	338916	338925	YNL155W.338916	49	+
Sbay_14	341844	341853	YNL154C.341853	1	-
Sbay_5	241239	241257	YER055C.241257	10	-
Sbay_16	289091	289100	YPL145C.289100	32	-
Sbay_7	679749	679788	YGR108W.679749	18	+
Sbay_10	407137	407170	YLR128W.407137	22	+
Sbay_2	446797	446860	YDR099W.446797	24	+
Sbay_14	721512	721524	YNR059W.721512	48	+
Sbay_4	212637	212649	YDL132W.212637	49	+
Sbay_16	859738	859765	YPR165W.859738	12	+
Sbay_2	1018615	1018621	YDR398W.1018615	7	+
Sbay_2	255448	255490	YBR018C.255490	0	-
Sbay_10	590736	590745	YLR242C.590745	7	-
Sbay_8	730585	730603	YOR350C.730603	20	-
Sbay_2	941504	941513	YDR354W.941504	14	+
Sbay_7	806130	806139	YGR175C.806139	26	-
Sbay_16	227608	227632	YPL176C.227632	4	-
Sbay_7	771891	772020	YGR157W.771891	14	+
Sbay_8	481707	481722	YOR212W.481707	22	+
Sbay_5	115454	115472	YEL009C.115472	13	-
Sbay_15	438564	438573	YHR071W.438564	1	+
Sbay_4	159698	159737	YDL160C.159737	4	-
Sbay_2	312129	312213	YDR028C.312213	43	-
Sbay_5	151830	151839	YER012W.151830	11	+
Sbay_16	894890	894905	YPR188C.894905	21	-
Sbay_10	496208	496220	YLR186W.496208	5	+
Sbay_14	272289	272337	YNL192W.272289	26	+
Sbay_2	182503	182512	YBL020W.182503	15	+
Sbay_12	143178	143190	YJR011C.143190	2	-
Sbay_13	535860	535905	YMR145C.535905	2	-
Sbay_7	888378	888399	YGR218W.888378	46	+
Sbay_3	121326	121353	YCR044C.121353	33	-
Sbay_14	500047	500125	YNL066W.500047	21	+
Sbay_13	339939	340011	YMR039C.340011	19	-
Sbay_8	760997	761036	YOR363C.761036	23	-
Sbay_16	841884	841899	YPR159W.841884	5	+
Sbay_14	700065	700080	YNR051C.700080	18	-
Sbay_7	205987	205993	YGL156W.205987	2	+
Sbay_15	476509	476518	YHR084W.476509	16	+
Sbay_4	836460	836556	YBR221C.836556	1	-
Sbay_14	65538	65574	YNL298W.65538	20	+
Sbay_13	305954	305984	YMR020W.305954	22	+
Sbay_16	270115	270133	YPL154C.270133	32	-
Sbay_16	105222	105240	YPL241C.105240	22	-
Sbay_7	315032	315053	YGL097W.315032	17	+
Sbay_7	503362	503371	YGR010W.503362	2	+
Sbay_2	312004	312028	YDR028C.312028	7	-
Sbay_6	55464	55473	YFL027C.55473	42	-
Sbay_10	793845	793944	YLR353W.793845	43	+
Sbay_11	78874	78973	YKL185W.78874	18	+
Sbay_6	88322	88328	YFL009W.88322	9	+
Sbay_6	362224	362386	YJL124C.362224	2	+
Sbay_15	349881	349938	YHR018C.349938	23	-
Sbay_10	665575	665632	YLR278C.665632	44	-
Sbay_4	803514	803520	YBR204C.803520	11	-
Sbay_13	588775	588784	YMR173W.588775	33	+
Sbay_5	489950	489980	YER169W.489950	9	+
Sbay_5	225336	225354	YER048W-A.225336	12	+
Sbay_5	115423	115438	YEL009C.115438	24	-
Sbay_16	615917	615926	YPR024W.615917	42	+
Sbay_10	342117	342132	YLR097C.342132	48	-
Sbay_15	88230	88236	YOL109W.88230	13	+
Sbay_16	686470	686506	YPR065W.686470	7	+
Sbay_13	763536	763620	YMR258C.763620	39	-
Sbay_5	167371	167404	YER019W.167371	13	+
Sbay_16	854383	854395	YPR163C.854395	16	-
Sbay_4	788807	788831	YBR199W.788807	6	+
Sbay_4	594700	594715	YBR088C.594715	28	-
Sbay_2	513662	513701	YDR131C.513701	4	-
Sbay_5	111206	111302	YEL020C-B.111206	0	+
Sbay_7	205857	205869	YGL156W.205857	3	+
Sbay_8	766414	766447	YOR369C.766447	27	-
Sbay_16	778814	778856	YPR119W.778814	4	+
Sbay_13	647606	647624	YMR201C.647624	49	-
Sbay_8	641970	641994	YOR312C.641994	26	-
Sbay_4	647762	647768	YBR119W.647762	0	+
Sbay_8	121475	121490	YHR009C.121490	7	-
Sbay_6	389468	389477	YJL133W.389477	1	-
Sbay_6	369778	369814	YJL128C.369778	3	+
Sbay_4	441553	441592	YDL003W.441553	35	+
Sbay_10	557850	557865	YLR223C.557865	14	-
Sbay_16	145566	145590	YPL219W.145566	0	+
Sbay_5	378749	378794	YER122C.378794	25	-
Sbay_5	218238	218349	YER046W.218238	29	+
Sbay_8	671692	671797	YOR327C.671797	31	-
Sbay_7	146073	146088	YGL187C.146088	28	-
Sbay_5	384294	384330	YER125W.384294	18	+
Sbay_4	548293	548302	YBR072W.548293	13	+
Sbay_10	450567	450618	YLR150W.450567	20	+
Sbay_2	898454	898463	YDR335W.898454	47	+
Sbay_14	715117	715138	YNR055C.715138	3	-
Sbay_11	85382	85598	YKL182W.85382	7	+
Sbay_1	84992	85007	YAL023C.85007	9	-
Sbay_13	392513	392555	YMR071C.392555	28	-
Sbay_10	67661	67757	YLL040C.67757	2	-
Sbay_4	210084	210096	YDL134C.210096	7	-
Sbay_9	122449	122746	YIL123W.122449	28	+
Sbay_14	644312	644330	YNR017W.644312	3	+
Sbay_5	384346	384388	YER125W.384346	49	+
Sbay_14	278270	278276	YNL190W.278270	35	+
Sbay_7	508765	508792	YGR014W.508765	27	+
Sbay_10	85779	85803	YLL029W.85779	0	+
Sbay_14	414107	414164	YNL111C.414164	41	-
Sbay_7	474103	474133	YGL008C.474133	19	-
Sbay_13	682120	682132	YMR217W.682120	29	+
Sbay_8	123194	123215	YHR011W.123194	31	+
Sbay_9	145657	145666	YIL112W.145657	3	+
Sbay_16	145469	145556	YPL219W.145469	24	+
Sbay_14	535037	535106	YNL045W.535037	9	+
Sbay_10	631086	631125	YLR263W.631086	0	+
Sbay_10	91517	91541	YLL027W.91517	0	+
Sbay_4	407634	407640	YDL020C.407640	13	-
Sbay_4	210794	210809	YDL133W.210794	46	+
Sbay_16	288868	288952	YPL145C.288952	4	-
Sbay_3	113999	114038	YCR041W.113999	8	+
Sbay_11	166811	166823	YKL140W.166811	31	+
Sbay_7	679829	679856	YGR108W.679829	10	+
Sbay_2	4740	4758	YFL059W.4740	11	+
Sbay_10	105822	105849	YLL021W.105822	18	+
Sbay_7	428613	428754	YGL031C.428754	10	-
Sbay_2	277065	277092	YBR028C.277092	15	-
Sbay_7	241520	241544	YGL139W.241520	39	+
Sbay_4	199062	199149	YDL140C.199149	7	-
Sbay_10	751582	751633	YLR332W.751582	46	+
Sbay_7	241698	241755	YGL139W.241698	17	+
Sbay_5	489739	489820	YER169W.489739	44	+
Sbay_7	905376	905415	YGR229C.905415	14	-
Sbay_8	184953	185064	YOR048C.185064	42	-
Sbay_8	173283	173307	YOR043W.173283	34	+
Sbay_9	154985	155000	YIL109C.155000	10	-
Sbay_4	729441	729468	YBR160W.729441	8	+
Sbay_8	524425	524440	YOR239W.524425	5	+
Sbay_4	741661	741727	YBR168W.741661	4	+
Sbay_4	236993	237008	YDL117W.236993	14	+
Sbay_2	882431	882521	YDR326C.882521	30	-
Sbay_5	34478	34499	YEL051W.34478	34	+
Sbay_2	376485	376506	YDR062W.376485	21	+
Sbay_4	204561	204570	YDL137W.204561	3	+
Sbay_7	875960	875975	YGR213C.875975	23	-
Sbay_16	105063	105108	YPL241C.105108	11	-
Sbay_14	527152	527209	YNL050C.527209	1	-
Sbay_4	836650	836686	YBR221C.836686	12	-
Sbay_7	757467	757503	YGR147C.757503	4	-
Sbay_4	441777	441804	YDL003W.441777	19	+
Sbay_2	417431	417479	YDR086C.417479	14	-
Sbay_14	338357	338441	YNL156C.338441	7	-
Sbay_14	44924	44936	YNL312W.44924	5	+
Sbay_8	341986	341998	YOR140W.341986	25	+
Sbay_7	508818	508878	YGR014W.508818	23	+
Sbay_12	54860	54875	YJL039C.54875	0	-
Sbay_7	186703	186775	YGL167C.186775	19	-
Sbay_16	841787	841847	YPR159W.841787	15	+
Sbay_2	664075	664093	YDR211W.664075	4	+
Sbay_7	315350	315395	YGL097W.315350	1	+
Sbay_4	741553	741583	YBR168W.741553	1	+
Sbay_13	340113	340119	YMR039C.340119	23	-
Sbay_15	215667	215691	YOL045W.215667	9	+
Sbay_4	793662	793677	YBR201W.793662	10	+
Sbay_4	330390	330447	YDL061C.330447	29	-
Sbay_3	74446	74458	YCR023C.74458	38	-
Sbay_10	105519	105543	YLL021W.105519	12	+
Sbay_2	122579	122597	YBL051C.122597	26	-
Sbay_10	782155	782206	YLR346C.782206	11	-
Sbay_14	546392	546461	YNL037C.546392	20	+
Sbay_7	757783	757819	YGR147C.757819	5	-
Sbay_3	35021	35060	YCR005C.35060	6	-
Sbay_15	290734	290749	YOL004W.290734	42	+
Sbay_16	796750	796765	YPR131C.796765	13	-
Sbay_10	673526	673544	YLR287C.673544	21	-
Sbay_5	322846	322864	YER094C.322864	20	-
Sbay_9	125114	125204	YIL122W.125114	2	+
Sbay_9	145385	145517	YIL112W.145385	23	+
Sbay_12	297838	297913	YJR102C.297913	41	-
Sbay_7	757415	757436	YGR147C.757436	1	-
Sbay_5	110807	110888	YEL020C-B.110807	11	+
Sbay_2	814695	814734	YDR293C.814734	33	-
Sbay_16	173575	173632	YPL204W.173575	25	+
Sbay_14	101105	101132	YNL283C.101132	3	-
Sbay_4	230860	230887	YDL122W.230860	10	+
Sbay_11	81364	81370	YKL184W.81364	20	+
Sbay_7	415019	415058	YGL039W.415019	8	+
Sbay_10	49643	49724	YLL048C.49724	2	-
Sbay_7	146096	146132	YGL187C.146132	34	-
Sbay_11	34329	34338	YKL205W.34329	8	+
Sbay_10	793429	793489	YLR353W.793429	24	+
Sbay_7	241640	241679	YGL139W.241640	33	+
Sbay_13	281510	281534	YMR012W.281510	0	+
Sbay_12	370196	370208	YJR139C.370208	16	-
Sbay_7	980582	980588	YGR267C.980588	1	-
Sbay_4	737899	737929	YBR164C.737929	10	-
Sbay_8	570086	570092	YOR270C.570092	2	-
Sbay_10	68120	68126	YLL040C.68126	42	-
Sbay_7	415179	415218	YGL039W.415179	19	+
Sbay_4	450121	450187	YDR001C.450187	37	-
Sbay_6	332973	333048	YJL108C.332973	8	+
Sbay_15	215252	215258	YOL045W.215252	2	+
Sbay_10	751908	751914	YLR332W.751908	3	+
Sbay_15	65388	65424	YOL123W.65388	2	+
Sbay_14	482257	482284	YNL076W.482257	12	+
Sbay_7	315093	315138	YGL097W.315093	38	+
Sbay_10	325060	325066	YLR089C.325066	11	-
Sbay_11	335689	335737	YKL046C.335737	13	-
Sbay_4	437075	437093	YDL006W.437075	13	+
Sbay_11	78984	79023	YKL185W.78984	17	+
Sbay_14	535238	535349	YNL045W.535238	31	+
Sbay_5	207405	207477	YER041W.207405	1	+
Sbay_11	265487	265496	YKL085W.265487	45	+
Sbay_14	426464	426473	YNL102W.426464	26	+
Sbay_13	454053	454089	YMR102C.454089	34	-
Sbay_7	340150	340171	YGL086W.340150	0	+
Sbay_5	196973	197027	YER035W.196973	8	+
Sbay_13	92078	92105	YML091C.92105	32	-
Sbay_4	204487	204493	YDL137W.204487	3	+
Sbay_4	836687	836750	YBR221C.836750	44	-
Sbay_14	721532	721580	YNR059W.721532	2	+
Sbay_2	391644	391674	YDR072C.391674	9	-
Sbay_16	75431	75467	YPL256C.75467	48	-
Sbay_8	472610	472619	YOR208W.472610	35	+
Sbay_2	588101	588113	YDR169C.588113	36	-
Sbay_2	1012890	1012899	YDR394W.1012890	12	+
Sbay_4	89522	89552	YDL200C.89552	23	-
Sbay_11	212638	212719	YKL112W.212638	3	+
Sbay_16	524159	524216	YPL016W.524159	20	+
Sbay_2	782398	782455	YDR277C.782455	8	-
Sbay_4	695876	695912	YBR140C.695912	20	-
Sbay_14	45054	45060	YNL312W.45054	1	+
Sbay_2	768802	768832	YDR266C.768832	29	-
Sbay_2	912044	912065	YDR341C.912065	20	-
Sbay_8	204358	204364	YOR061W.204358	8	+
Sbay_14	228621	228627	YNL220W.228621	6	+
Sbay_16	311021	311033	YPL132W.311021	18	+
Sbay_15	586864	586909	YHR142W.586864	34	+
Sbay_10	590746	590758	YLR242C.590758	0	-
Sbay_13	490885	491137	YMR123W.490885	0	+
Sbay_14	527305	527350	YNL050C.527350	46	-
Sbay_16	217854	217887	YPL179W.217854	14	+
Sbay_15	438486	438501	YHR071W.438486	3	+
Sbay_13	863095	863113	YMR305C.863113	22	-
Sbay_4	190855	190870	YDL141W.190855	43	+
Sbay_15	719260	719320	YHR206W.719260	31	+
Sbay_3	32356	32365	YCR004C.32365	0	-
Sbay_11	34383	34395	YKL205W.34383	29	+
Sbay_10	68002	68035	YLL040C.68035	2	-
Sbay_4	725449	725479	YBR158W.725449	2	+
Sbay_4	875621	875687	YBR242W.875621	3	+
Sbay_4	836560	836575	YBR221C.836575	18	-
Sbay_13	98716	98722	YML086C.98722	3	-
Sbay_14	715144	715156	YNR055C.715156	6	-
Sbay_7	221764	221794	YGL150C.221794	15	-
Sbay_4	774933	774978	YPL081W.774933	0	+
Sbay_8	102396	102432	YHR001W.102396	15	+
Sbay_14	248171	248201	YNL208W.248171	0	+
Sbay_9	310147	310897	YIL015W.310147	43	+
Sbay_10	49734	49740	YLL048C.49740	5	-
Sbay_4	209525	209549	YDL134C.209549	4	-
Sbay_15	349999	350065	YHR018C.350065	37	-
Sbay_14	556392	556431	YNL032W.556392	4	+
Sbay_9	125272	125317	YIL122W.125272	2	+
Sbay_11	34473	34506	YKL205W.34473	4	+
Sbay_2	984935	984962	YDR380W.984935	35	+
Sbay_5	115476	115488	YEL009C.115488	0	-
Sbay_8	430261	430273	YOR184W.430261	0	+
Sbay_5	337171	337216	YER103W.337171	2	+
Sbay_8	105201	105306	YHR002W.105201	9	+
Sbay_5	81093	81141	YEL024W.81093	3	+
Sbay_6	76630	76648	YFL017W-A.76630	7	+
Sbay_16	145645	145732	YPL219W.145645	0	+
Sbay_11	81439	81484	YKL184W.81439	38	+
Sbay_8	348148	348247	YOR142W.348148	8	+
Sbay_16	778514	778556	YPR119W.778514	10	+
Sbay_13	598370	598445	YMR178W.598370	24	+
Sbay_4	441813	441837	YDL003W.441813	4	+
Sbay_2	925697	925730	YDR346C.925730	42	-
Sbay_4	236943	236970	YDL117W.236943	12	+
Sbay_16	322887	322932	YPL125W.322887	40	+
Sbay_13	655180	655195	YMR205C.655195	18	-
Sbay_7	474092	474101	YGL008C.474101	5	-
Sbay_2	1054414	1054426	YDR419W.1054414	1	+
Sbay_7	905427	905433	YGR229C.905433	3	-
Sbay_9	24696	24717	YIL165C.24717	5	-
Sbay_2	1003503	1003566	YDR389W.1003503	3	+
Sbay_2	1070595	1070625	YDR422C.1070625	39	-
Sbay_11	271289	271322	YKL080W.271289	4	+
Sbay_16	841915	841948	YPR159W.841915	4	+
Sbay_8	440999	441005	YOR190W.440999	1	+
Sbay_13	275829	275937	YMR010W.275829	12	+
Sbay_8	123406	123424	YHR011W.123406	44	+
Sbay_14	506677	506683	YNL063W.506677	7	+
Sbay_4	104671	104683	YDL192W.104671	35	+
Sbay_4	209465	209495	YDL134C.209495	8	-
Sbay_8	102455	102485	YHR001W.102455	11	+
Sbay_5	398193	398202	YER131W.398193	4	+
Sbay_2	393413	393455	YDR074W.393413	10	+
Sbay_2	312047	312062	YDR028C.312062	2	-
Sbay_4	959479	959587	YBR293W.959479	5	+
Sbay_5	435375	435417	YER148W.435375	4	+
Sbay_10	948109	948190	YLR430W.948109	41	+
Sbay_13	281494	281503	YMR012W.281494	2	+
Sbay_15	463824	463962	YHR079C.463962	37	-
Sbay_4	764885	764915	YBR183W.764885	4	+
Sbay_6	404935	404950	YJL145W.404950	34	-
Sbay_5	464417	464426	YER159C.464426	0	-
Sbay_7	937160	937250	YGR245C.937250	31	-
Sbay_7	288212	288302	YGL114W.288212	26	+
Sbay_14	506056	506107	YNL064C.506107	1	-
Sbay_10	500919	500937	YLR188W.500919	33	+
Sbay_10	25688	25763	YLL055W.25688	19	+
Sbay_4	256334	256346	YDL108W.256334	6	+
Sbay_2	513702	513717	YDR131C.513717	6	-
Sbay_6	28235	28256	YFL039C.28256	19	-
Sbay_10	49824	49833	YLL048C.49833	48	-
Sbay_10	407236	407242	YLR128W.407236	2	+
Sbay_16	56634	56655	YPL265W.56634	22	+
Sbay_14	527522	527588	YNL050C.527588	2	-
Sbay_7	627093	627123	YGR086C.627123	42	-
Sbay_5	197132	197303	YER035W.197132	20	+
Sbay_8	220896	220953	YOR070C.220953	44	-
Sbay_8	41074	41125	YHL031C.41125	45	-
Sbay_2	990399	990486	YDR382W.990399	1	+
Sbay_2	1203396	1203453	YDR501W.1203396	48	+
Sbay_2	814494	814527	YDR293C.814527	1	-
Sbay_11	324119	324179	YKL051W.324119	12	+
Sbay_10	285396	285405	YLR077W.285396	21	+
Sbay_4	186060	186099	YDL145C.186099	20	-
Sbay_3	76571	76595	YCR024C.76595	37	-
Sbay_5	58019	58046	YEL037C.58046	6	-
Sbay_13	120407	120416	YML075C.120416	44	-
Sbay_13	538813	538849	YMR148W.538813	4	+
Sbay_7	251746	251791	YGL134W.251746	37	+
Sbay_2	312241	312325	YDR028C.312325	5	-
Sbay_7	298428	298452	YGL110C.298452	30	-
Sbay_14	338895	338910	YNL155W.338895	32	+
Sbay_4	591995	592019	YBR086C.592019	5	-
Sbay_14	500330	500381	YNL066W.500330	2	+
Sbay_5	100437	100500	YEL013W.100500	36	-
Sbay_8	536695	536731	YOR247W.536695	2	+
Sbay_5	32398	32545	YEL052W.32398	30	+
Sbay_4	294564	294588	YDL084W.294564	28	+
Sbay_15	207048	207087	YOL051W.207048	3	+
Sbay_14	715026	715047	YNR055C.715047	3	-
Sbay_8	289267	289306	YOR112W.289267	4	+
Sbay_14	65575	65593	YNL298W.65575	29	+
Sbay_4	346496	346514	YDL055C.346514	19	-
Sbay_5	115491	115506	YEL009C.115506	5	-
Sbay_7	679883	679907	YGR108W.679883	15	+
Sbay_13	231965	231974	YML016C.231974	7	-
Sbay_11	209117	209204	YKL116C.209204	44	-
Sbay_1	68731	68812	YAL029C.68812	17	-
Sbay_4	775230	775239	YPL081W.775230	0	+
Sbay_7	638029	638080	YGR090W.638029	21	+
Sbay_7	552656	552698	YGR041W.552656	27	+
Sbay_10	207696	207714	YLR028C.207714	11	-
Sbay_8	623464	623500	YOR303W.623464	30	+
Sbay_5	310887	310902	YER089C.310902	9	-
Sbay_10	105789	105801	YLL021W.105789	5	+
Sbay_10	39574	39643	YLL053C.39643	2	-
Sbay_3	179985	179997	YCR084C.179997	9	-
Sbay_4	725663	725684	YBR158W.725663	4	+
Sbay_10	91574	91628	YLL027W.91574	5	+
Sbay_13	465159	465201	YMR108W.465159	18	+
Sbay_16	889509	889515	YPR185W.889509	41	+
Sbay_2	1226077	1226134	YDR515W.1226077	40	+
Sbay_10	186278	186353	YLR019W.186278	19	+
Sbay_2	972899	972905	YDR372C.972905	26	-
Sbay_2	26927	26960	YBL103C.26960	29	-
Sbay_15	352525	353143	YHR020W.352525	0	+
Sbay_5	225366	225372	YER048W-A.225366	23	+
Sbay_2	559258	559279	YDR151C.559279	16	-
Sbay_12	177546	177558	YJR036C.177558	14	-
Sbay_16	615608	615665	YPR023C.615665	28	-
Sbay_4	299534	299555	YDL081C.299555	0	-
Sbay_4	765615	765651	YBR183W.765615	1	+
Sbay_7	470070	470079	YGL009C.470079	2	-
Sbay_11	392444	392477	YKL015W.392444	34	+
Sbay_4	450203	450248	YDR001C.450248	8	-
Sbay_11	419561	419636	YKL004W.419561	8	+
Sbay_7	526223	526235	YGR027C.526235	37	-
Sbay_4	210812	210827	YDL133W.210812	28	+
Sbay_11	21737	21818	YKL211C.21818	35	-
Sbay_11	367470	367554	YKL028W.367470	24	+
Sbay_4	774784	774838	YPL081W.774784	0	+
Sbay_7	221730	221739	YGL150C.221739	1	-
Sbay_12	142919	142931	YJR011C.142931	3	-
Sbay_7	633542	633560	YGR089W.633542	16	+
Sbay_10	507503	507581	YLR190W.507503	29	+
Sbay_10	39464	39488	YLL053C.39488	0	-
Sbay_10	105936	105954	YLL021W.105936	1	+
Sbay_2	42145	42160	YBL092W.42145	23	+
Sbay_13	489508	489520	YMR120C.489520	25	-
Sbay_16	608006	608018	YPR021C.608018	21	-
Sbay_8	173407	173473	YOR043W.173407	7	+
Sbay_16	489766	489826	YPL034W.489766	5	+
Sbay_11	218350	218386	YKL109W.218350	29	+
Sbay_4	840510	840570	YBR223C.840570	15	-
Sbay_16	778721	778766	YPR119W.778721	6	+
Sbay_4	441719	441725	YDL003W.441719	3	+
Sbay_7	823489	823522	YGR184C.823522	26	-
Sbay_15	290756	290765	YOL004W.290756	3	+
Sbay_14	44555	44642	YNL312W.44555	35	+
Sbay_13	253241	253283	YML002W.253241	27	+
Sbay_2	733777	733807	YDR246W.733777	48	+
Sbay_14	278459	278474	YNL190W.278459	2	+
Sbay_14	499947	499956	YNL066W.499947	8	+
Sbay_4	774706	774715	YPL081W.774706	12	+
Sbay_13	548298	548448	YMR154C.548448	14	-
Sbay_11	419698	419821	YKL004W.419698	9	+
Sbay_5	74508	74517	YEL027W.74508	22	+
Sbay_2	133373	133385	YBL045C.133385	2	-
Sbay_8	210020	210059	YOR065W.210020	19	+
Sbay_8	210175	210190	YOR065W.210175	23	+
Sbay_5	347644	347674	YER107C.347674	43	-
Sbay_7	433960	434044	YGL028C.434044	5	-
Sbay_16	576507	576528	YPR008W.576507	25	+
Sbay_2	768701	768737	YDR266C.768737	46	-
Sbay_4	815700	815826	YBR210W.815700	41	+
Sbay_15	444324	444339	YHR073W.444324	3	+
Sbay_7	315251	315317	YGL097W.315251	2	+
Sbay_8	111419	111455	YHR005C.111455	26	-
Sbay_6	396955	397015	YJL139C.396955	7	+
Sbay_10	444059	444071	YLR148W.444059	4	+
Sbay_10	557767	557833	YLR223C.557833	15	-
Sbay_15	366628	366658	YHR025W.366628	3	+
Sbay_11	505154	505163	YKR044W.505154	45	+
Sbay_4	209736	209775	YDL134C.209775	19	-
Sbay_10	89139	89274	YLL028W.89139	43	+
Sbay_2	129877	129946	YBL047C.129946	29	-
Sbay_14	63202	63247	YNL299W.63202	11	+
Sbay_10	827746	827755	YLR371W.827746	5	+
Sbay_8	335351	335399	YOR136W.335351	2	+
Sbay_2	1164188	1164215	YDR477W.1164188	29	+
Sbay_5	197048	197057	YER035W.197048	8	+
Sbay_5	45092	45173	YEL044W.45092	15	+
Sbay_13	541917	541923	YMR150C.541923	21	-
Sbay_4	393791	393806	YDL028C.393806	4	-
Sbay_2	935054	935090	YDR350C.935090	21	-
Sbay_5	196781	196796	YER035W.196781	9	+
Sbay_7	845231	845258	YGR195W.845231	40	+
Sbay_15	58319	58340	YOL127W.58319	0	+
Sbay_8	563952	563961	YOR267C.563961	6	-
Sbay_9	117264	117270	YIL125W.117264	8	+
Sbay_12	135348	135354	YJR008W.135348	22	+
Sbay_7	524308	524335	YGR026W.524308	18	+
Sbay_15	444385	444487	YHR073W.444385	15	+
Sbay_13	733511	733523	YMR241W.733511	3	+
Sbay_12	143286	143304	YJR011C.143304	19	-
Sbay_16	841673	841706	YPR159W.841673	23	+
Sbay_9	198614	198656	YIL083C.198656	38	-
Sbay_15	81744	81774	YOL113W.81744	12	+
Sbay_15	715631	715718	YHR205W.715631	10	+
Sbay_3	142093	142162	YEL073C.142093	7	+
Sbay_4	647818	647833	YBR119W.647818	0	+
Sbay_15	229168	229186	YOL036W.229168	29	+
Sbay_2	768763	768772	YDR266C.768772	20	-
Sbay_14	101198	101240	YNL283C.101240	6	-
Sbay_12	134016	134064	YJR007W.134016	45	+
Sbay_11	34188	34203	YKL205W.34188	7	+
Sbay_13	643003	643012	YMR199W.643003	11	+
Sbay_5	512793	512799	YER177W.512793	3	+
Sbay_16	111781	111823	YPL236C.111823	23	-
Sbay_7	552414	552462	YGR041W.552414	43	+
Sbay_15	400854	400908	YHR044C.400908	36	-
Sbay_16	357495	357543	YPL109C.357543	33	-
Sbay_10	85839	85881	YLL029W.85839	1	+
Sbay_8	476616	476628	YOR209C.476628	18	-
Sbay_11	85069	85093	YKL182W.85069	46	+
Sbay_14	291637	291685	YNL183C.291685	6	-
Sbay_8	268454	268487	YOR098C.268487	16	-
Sbay_2	277114	277135	YBR028C.277135	9	-
Sbay_15	58841	58868	YOL127W.58841	0	+
Sbay_9	117375	117411	YIL125W.117375	11	+
Sbay_14	479846	479876	YNL077W.479846	45	+
Sbay_14	497250	497310	YNL068C.497310	31	-
Sbay_7	142958	143024	YGL190C.143024	10	-
Sbay_7	905450	905492	YGR229C.905492	13	-
Sbay_7	473991	474009	YGL008C.474009	42	-
Sbay_9	274267	274300	YIL036W.274267	5	+
Sbay_7	144330	144357	YGL189C.144357	6	-
Sbay_14	285514	285559	YNL186W.285514	7	+
Sbay_9	257204	257273	YIL046W.257204	46	+
Sbay_16	306190	306220	YPL137C.306220	36	-
Sbay_5	336707	336806	YER103W.336707	0	+
Sbay_2	1111633	1111651	YDR450W.1111633	11	+
Sbay_13	875163	875169	YMR308C.875169	1	-
Sbay_10	619746	619824	YLR257W.619746	31	+
Sbay_8	274682	274730	YOR104W.274682	21	+
Sbay_11	600331	600370	YKR093W.600331	24	+
Sbay_3	262477	262495	YCL039W.262477	31	+
Sbay_16	357261	357318	YPL109C.357318	5	-
Sbay_4	647779	647809	YBR119W.647779	0	+
Sbay_15	291305	291311	YOL004W.291305	3	+
Sbay_4	815868	815874	YBR210W.815868	3	+
Sbay_14	643162	643174	YNR016C.643174	21	-
Sbay_9	122275	122329	YIL123W.122275	4	+
Sbay_13	395196	395223	YMR075W.395196	20	+
Sbay_6	190381	190429	YFR032C-A.190429	15	-
Sbay_10	689960	690005	YLR300W.689960	7	+
Sbay_13	56521	56545	YML106W.56521	1	+
Sbay_15	715958	715973	YHR205W.715958	13	+
Sbay_4	57015	57027	YDL217C.57027	41	-
Sbay_1	120358	120391	YAL002W.120358	16	+
Sbay_16	489736	489751	YPL034W.489736	1	+
Sbay_4	201591	201627	YDL138W.201591	6	+
Sbay_7	824934	824943	YGR185C.824943	28	-
Sbay_16	250643	250673	YPL164C.250673	1	-
Sbay_2	911850	911865	YDR341C.911865	2	-
Sbay_7	273755	273800	YGL123W.273755	0	+
Sbay_11	102900	102978	YKL176C.102978	25	-
Sbay_3	113793	113799	YCR041W.113793	3	+
Sbay_15	290877	290973	YOL004W.290877	0	+
Sbay_2	1250924	1250966	YDR530C.1250966	10	-
Sbay_15	303807	303858	YOR002W.303807	3	+
Sbay_1	59023	59062	YAL034C.59062	34	-
Sbay_7	428836	428878	YGL031C.428878	20	-
Sbay_4	289211	289217	YDL088C.289217	6	-
Sbay_11	169043	169049	YKL139W.169043	3	+
Sbay_2	394014	394038	YDR074W.394014	14	+
Sbay_15	101401	101482	YOL100W.101401	15	+
Sbay_7	433669	433714	YGL028C.433714	34	-
Sbay_16	570747	570765	YPR005C.570765	25	-
Sbay_14	77117	77135	YNL294C.77135	19	-
Sbay_2	41388	41421	YBL093C.41421	32	-
Sbay_6	344271	344280	YJL111W.344280	17	-
Sbay_11	322195	322315	YKL053C-A.322315	24	-
Sbay_8	318838	318856	YOR127W.318838	40	+
Sbay_2	958539	958581	YDR363W-A.958539	39	+
Sbay_7	315209	315236	YGL097W.315209	2	+
Sbay_4	186108	186129	YDL145C.186129	42	-
Sbay_9	211111	211120	YIL075C.211120	26	-
Sbay_2	33177	33186	YBL099W.33177	2	+
Sbay_8	709273	709327	YOR342C.709327	4	-
Sbay_14	44973	44991	YNL312W.44973	1	+
Sbay_6	369724	369769	YJL128C.369724	8	+
Sbay_8	187009	187033	YOR049C.187033	47	-
Sbay_14	599579	599585	YNL007C.599585	20	-
Sbay_6	333150	333183	YJL108C.333150	40	+
Sbay_10	494687	494714	YLR183C.494714	27	-
Sbay_16	686443	686461	YPR065W.686443	1	+
Sbay_8	769044	769068	YOR370C.769068	12	-
Sbay_9	146026	146182	YIL112W.146026	7	+
Sbay_4	21624	21630	YDL235C.21630	9	-
Sbay_8	536560	536641	YOR247W.536560	6	+
Sbay_16	445036	445072	YPL060W.445036	24	+
Sbay_15	703200	703272	YHR199C.703272	8	-
Sbay_2	695227	695251	YDR225W.695227	13	+
Sbay_2	447674	447701	YDR099W.447674	6	+
Sbay_14	700332	700356	YNR051C.700356	2	-
Sbay_5	524265	524271	YGL257C.524265	21	+
Sbay_7	769922	769973	YGR156W.769922	5	+
Sbay_12	11040	11067	YFR049W.11067	7	-
Sbay_11	216161	216179	YKL110C.216179	12	-
Sbay_15	316785	316875	YOR008C.316875	14	-
Sbay_8	69478	69505	YHL020C.69505	25	-
Sbay_2	111069	111093	YBL056W.111069	8	+
Sbay_10	53564	53618	YLL043W.53564	33	+
Sbay_5	59953	59986	YEL036C.59986	10	-
Sbay_12	171054	171081	YJR033C.171081	24	-
Sbay_10	444142	444160	YLR148W.444142	8	+
Sbay_7	336001	336058	YGL090W.336001	2	+
Sbay_10	590983	591001	YLR243W.590983	26	+
Sbay_14	497087	497213	YNL068C.497213	14	-
Sbay_16	472770	472782	YPL043W.472770	26	+
Sbay_10	771086	771101	YLR342W.771086	14	+
Sbay_5	398077	398086	YER131W.398077	30	+
Sbay_10	891080	891104	YLR403W.891080	15	+
Sbay_5	32376	32397	YEL052W.32376	5	+
Sbay_11	33984	34017	YKL205W.33984	40	+
Sbay_8	643945	644038	YOR313C.644038	0	-
Sbay_8	261520	261532	YOR095C.261532	6	-
Sbay_14	54012	54018	YNL307C.54018	12	-
Sbay_14	714907	714967	YNR055C.714967	2	-
Sbay_5	49289	49328	YEL042W.49289	2	+
Sbay_14	527278	527296	YNL050C.527296	2	-
Sbay_14	196368	196431	YNL238W.196368	36	+
Sbay_13	344258	344303	YMR043W.344258	2	+
Sbay_4	19877	19904	YDL236W.19877	28	+
Sbay_12	143238	143265	YJR011C.143265	2	-
Sbay_5	379167	379194	YER123W.379167	3	+
Sbay_2	1014519	1014549	YDR395W.1014519	21	+
Sbay_4	256191	256266	YDL108W.256191	0	+
Sbay_12	195388	195394	YJR045C.195394	1	-
Sbay_1	44620	44677	YAL040C.44677	2	-
Sbay_13	539608	539644	YMR148W.539608	0	+
Sbay_6	49775	49787	YFL030W.49775	11	+
Sbay_10	631145	631172	YLR263W.631145	0	+
Sbay_2	33230	33287	YBL099W.33230	11	+
Sbay_7	205948	205969	YGL156W.205948	7	+
Sbay_11	498440	498476	YKR039W.498440	9	+
Sbay_4	422192	422219	YDL013W.422192	1	+
Sbay_4	741749	741818	YBR168W.741749	17	+
Sbay_2	639540	639549	YDR195W.639540	11	+
Sbay_7	806097	806118	YGR175C.806118	26	-
Sbay_10	875541	875592	YLR395C.875592	18	-
Sbay_4	718319	718349	YBR154C.718349	10	-
Sbay_8	80444	80510	YHL013C.80510	5	-
Sbay_7	176257	176329	YGL173C.176329	49	-
Sbay_16	489862	489916	YPL034W.489862	5	+
Sbay_11	498327	498432	YKR039W.498327	35	+
Sbay_8	289239	289248	YOR112W.289239	1	+
Sbay_3	121656	121758	YCR045W-A.121656	12	+
Sbay_7	356761	356776	YGL077C.356776	4	-
Sbay_15	207350	207392	YOL051W.207350	1	+
Sbay_16	145400	145427	YPL219W.145400	0	+
Sbay_4	725746	725827	YBR158W.725746	2	+
Sbay_4	204825	204867	YDL137W.204825	8	+
Sbay_2	1053816	1053840	YDR419W.1053816	4	+
Sbay_14	328771	328786	YNL161W.328771	16	+
Sbay_5	524331	524385	YGL257C.524331	6	+
Sbay_4	234306	234318	YDL120W.234306	9	+
Sbay_14	446136	446184	YNL094W.446136	5	+
Sbay_7	314910	314955	YGL097W.314910	12	+
Sbay_10	283179	283245	YLR073C.283245	12	-
Sbay_6	429750	429780	YJL159W.429780	20	-
Sbay_16	383523	383547	YPL092W.383523	4	+
Sbay_11	367377	367410	YKL028W.367377	32	+
Sbay_2	882392	882419	YDR326C.882419	48	-
Sbay_2	393639	393750	YDR074W.393639	27	+
Sbay_15	215406	215517	YOL045W.215406	42	+
Sbay_9	145837	145867	YIL112W.145837	5	+
Sbay_8	206522	206531	YOR062C.206531	5	-
Sbay_16	489622	489631	YPL034W.489622	2	+
Sbay_7	784525	784543	YGR163W.784525	41	+
Sbay_4	450089	450113	YDR001C.450113	14	-
Sbay_16	39241	39262	YPL274W.39241	36	+
Sbay_11	473769	473793	YKR026C.473793	39	-
Sbay_11	154921	154948	YKL149C.154948	15	-
Sbay_7	205545	205659	YGL156W.205545	12	+
Sbay_8	524556	524700	YOR239W.524556	11	+
Sbay_7	298848	298884	YGL110C.298884	47	-
Sbay_4	775365	775443	YPL081W.775365	0	+
Sbay_4	613786	613798	YBR101C.613798	23	-
Sbay_16	280487	280505	YPL149W.280487	33	+
Sbay_2	376756	376795	YDR062W.376756	7	+
Sbay_8	634875	634953	YOR307C.634953	11	-
Sbay_15	577453	577468	YHR135C.577468	44	-
Sbay_16	94328	94340	YPL246C.94340	44	-
Sbay_7	682883	682892	YGR109C.682892	28	-
Sbay_6	315491	315500	YJL101C.315491	43	+
Sbay_10	832440	832449	YLR372W.832440	13	+
Sbay_6	377157	377226	YJL130C.377157	39	+
Sbay_15	74452	74665	YOL117W.74452	17	+
Sbay_3	258202	258436	YCL044C.258436	2	-
Sbay_10	613347	613404	YLR256W.613347	45	+
Sbay_7	253816	253822	YGL133W.253816	3	+
Sbay_3	76607	76640	YCR024C.76640	9	-
Sbay_13	275691	275751	YMR010W.275691	9	+
Sbay_7	428965	428971	YGL031C.428971	11	-
Sbay_15	394025	394208	YHR039C.394208	0	-
Sbay_12	143081	143096	YJR011C.143096	23	-
Sbay_2	300462	300489	YDR023W.300462	36	+
Sbay_6	377238	377322	YJL130C.377238	22	+
Sbay_14	527442	527487	YNL050C.527487	14	-
Sbay_11	92025	92040	YKL181W.92025	14	+
Sbay_4	425551	425617	YDL010W.425551	8	+
Sbay_8	535895	535943	YOR246C.535943	32	-
Sbay_7	415322	415376	YGL039W.415322	20	+
Sbay_16	739811	739826	YPR103W.739811	9	+
Sbay_15	58308	58317	YOL127W.58308	33	+
Sbay_2	987313	987346	YDR381W.987313	19	+
Sbay_2	587982	587997	YDR169C.587997	4	-
Sbay_5	291710	291746	YER078C.291746	9	-
Sbay_4	198917	198950	YDL140C.198950	4	-
Sbay_16	440501	440540	YPL063W.440501	13	+
Sbay_5	384195	384207	YER125W.384195	35	+
Sbay_16	382888	382957	YPL092W.382888	14	+
Sbay_16	345137	345158	YPL115C.345158	22	-
Sbay_15	463977	464019	YHR079C.464019	0	-
Sbay_8	641797	641824	YOR312C.641824	6	-
Sbay_10	832501	832555	YLR372W.832501	42	+
Sbay_15	469812	469824	YHR081W.469812	20	+
Sbay_15	626860	626872	YHR162W.626860	37	+
Sbay_9	134541	134610	YIL118W.134541	7	+
Sbay_4	772322	772334	YBR187W.772322	3	+
Sbay_14	497232	497241	YNL068C.497241	8	-
Sbay_11	209062	209110	YKL116C.209110	38	-
Sbay_2	42107	42113	YBL092W.42107	7	+
Sbay_15	413294	413321	YHR051W.413294	14	+
Sbay_8	777462	777513	YOR374W.777462	33	+
Sbay_6	262489	262531	YJL080C.262489	2	+
Sbay_7	186497	186521	YGL167C.186521	23	-
Sbay_13	848812	848857	YMR300C.848857	6	-
Sbay_2	755418	755448	YDR259C.755448	19	-
Sbay_8	570110	570140	YOR270C.570140	26	-
Sbay_14	248123	248138	YNL208W.248123	0	+
Sbay_10	105876	105921	YLL021W.105876	2	+
Sbay_4	209501	209519	YDL134C.209519	4	-
Sbay_2	911870	911915	YDR341C.911915	8	-
Sbay_7	104107	104137	YGL206C.104137	0	-
Sbay_11	218389	218422	YKL109W.218389	31	+
Sbay_14	660050	660059	YNR030W.660050	27	+
Sbay_6	272969	272987	YJL083W.272987	31	-
Sbay_9	134455	134497	YIL118W.134455	47	+
Sbay_8	643855	643888	YOR313C.643888	1	-
Sbay_11	450175	450223	YKR014C.450223	39	-
Sbay_9	137727	137757	YIL116W.137727	9	+
Sbay_10	557923	557932	YLR223C.557932	21	-
Sbay_14	248038	248116	YNL208W.248038	0	+
Sbay_16	383571	383616	YPL092W.383571	4	+
Sbay_4	209313	209343	YDL134C.209343	31	-
Sbay_2	546125	546140	YDR146C.546140	12	-
Sbay_10	186206	186263	YLR019W.186206	30	+
Sbay_8	768821	768866	YOR370C.768866	5	-
Sbay_2	488233	488257	YDR121W.488233	17	+
Sbay_4	199000	199060	YDL140C.199060	9	-
Sbay_10	39256	39364	YLL053C.39364	14	-
Sbay_5	391557	391566	YER129W.391557	4	+
Sbay_16	145272	145287	YPL219W.145272	0	+
Sbay_14	341874	341901	YNL154C.341901	8	-
Sbay_16	356992	357049	YPL109C.357049	13	-
Sbay_2	164042	164099	YBL030C.164099	3	-
Sbay_6	437929	437965	YJL164C.437929	13	+
Sbay_3	41874	41952	YCR008W.41874	10	+
Sbay_13	491227	491236	YMR123W.491227	1	+
Sbay_13	500043	500067	YMR126C.500067	47	-
Sbay_4	125466	125475	YDL179W.125466	33	+
Sbay_11	218268	218304	YKL109W.218268	9	+
Sbay_10	868953	868965	YLR390W-A.868953	6	+
Sbay_14	278210	278252	YNL190W.278210	22	+
Sbay_2	1275252	1275294	YDR538W.1275252	37	+
Sbay_8	274785	274815	YOR104W.274785	14	+
Sbay_6	409591	409606	YJL148W.409606	31	-
Sbay_15	540437	540455	YHR114W.540437	25	+
Sbay_4	110501	110519	YDL189W.110501	36	+
Sbay_5	167431	167467	YER019W.167431	28	+
Sbay_10	532269	532281	YLR208W.532269	10	+
Sbay_16	799582	799615	YPR133C.799615	17	-
Sbay_2	768782	768800	YDR266C.768800	32	-
Sbay_2	1164095	1164116	YDR477W.1164095	13	+
Sbay_7	477376	477391	YGL006W.477376	24	+
Sbay_14	196134	196209	YNL238W.196134	25	+
Sbay_3	142223	142256	YEL073C.142223	1	+
Sbay_8	121521	121527	YHR009C.121527	14	-
Sbay_7	250754	250766	YGL135W.250754	10	+
Sbay_16	576572	576614	YPR008W.576572	34	+
Sbay_8	186832	186931	YOR049C.186931	18	-
Sbay_4	441838	441943	YDL003W.441838	7	+
Sbay_4	718210	718309	YBR154C.718309	25	-
Sbay_3	141734	141743	YEL073C.141734	11	+
Sbay_12	143034	143064	YJR011C.143064	12	-
Sbay_13	261420	261471	YMR001C.261471	31	-
Sbay_10	171826	171892	YLR009W.171826	15	+
Sbay_8	641786	641795	YOR312C.641795	10	-
Sbay_5	384392	384413	YER125W.384392	6	+
Sbay_13	538852	538873	YMR148W.538852	33	+
Sbay_14	342832	342841	YNL152W.342832	9	+
Sbay_5	384463	384529	YER125W.384463	11	+
Sbay_7	206036	206057	YGL156W.206036	1	+
Sbay_16	270224	270266	YPL154C.270266	44	-
Sbay_8	318713	318746	YOR127W.318713	36	+
Sbay_10	458547	458601	YLR154C.458601	41	-
Sbay_8	318949	319051	YOR127W.318949	11	+
Sbay_16	431525	431555	YPL070W.431525	8	+
Sbay_14	455224	455338	YNL090W.455224	23	+
Sbay_10	863820	863835	YLR388W.863820	2	+
Sbay_15	368048	368075	YHR026W.368048	8	+
Sbay_11	34144	34180	YKL205W.34144	23	+
Sbay_8	204378	204405	YOR061W.204378	5	+
Sbay_14	431773	431806	YNL101W.431773	47	+
Sbay_5	241389	241398	YER055C.241398	7	-
Sbay_9	145792	145825	YIL112W.145792	38	+
Sbay_11	79165	79177	YKL185W.79165	3	+
Sbay_8	173500	173515	YOR043W.173500	32	+
Sbay_10	942141	942174	YLR426W.942141	5	+
Sbay_11	85301	85334	YKL182W.85301	32	+
Sbay_7	298622	298640	YGL110C.298640	3	-
Sbay_11	102823	102853	YKL176C.102853	4	-
Sbay_3	76239	76275	YCR024C.76275	11	-
Sbay_16	778604	778622	YPR119W.778604	3	+
Sbay_13	488933	488960	YMR120C.488960	3	-
Sbay_13	489626	489641	YMR120C.489641	0	-
Sbay_5	311379	311388	YER090W.311379	16	+
Sbay_13	68096	68117	YML102W.68096	8	+
Sbay_8	304585	304666	YOR118W.304585	17	+
Sbay_10	571062	571104	YLR229C.571104	4	-
Sbay_11	321584	321641	YKL054C.321641	27	-
Sbay_14	700516	700558	YNR051C.700558	17	-
Sbay_14	643135	643144	YNR016C.643144	5	-
Sbay_14	341733	341814	YNL154C.341814	40	-
Sbay_10	67335	67395	YLL040C.67395	1	-
Sbay_7	477296	477302	YGL006W.477296	4	+
Sbay_9	271235	271316	YIL038C.271316	3	-
Sbay_10	171551	171590	YLR008C.171590	41	-
Sbay_16	348298	348322	YPL112C.348322	3	-
Sbay_3	51480	51504	YCR012W.51480	15	+
Sbay_7	315422	315521	YGL097W.315422	1	+
Sbay_15	411209	411251	YHR050W.411209	13	+
Sbay_8	373717	373738	YOR154W.373717	14	+
Sbay_9	145912	145924	YIL112W.145912	38	+
Sbay_7	525873	525999	YGR027C.525999	22	-
Sbay_7	923180	923189	YGR238C.923189	0	-
Sbay_4	737969	737987	YBR164C.737987	35	-
Sbay_15	46618	46627	YOL136C.46627	5	-
Sbay_10	171513	171537	YLR008C.171537	7	-
Sbay_4	725485	725509	YBR158W.725485	27	+
Sbay_4	330726	330744	YDL061C.330744	6	-
Sbay_5	115257	115269	YEL009C.115269	2	-
Sbay_7	433913	433922	YGL028C.433922	6	-
Sbay_8	282962	282968	YOR109W.282962	16	+
Sbay_16	173686	173743	YPL204W.173686	43	+
Sbay_4	210025	210037	YDL134C.210037	8	-
Sbay_4	110109	110121	YDL190C.110121	25	-
Sbay_13	68197	68242	YML102W.68197	5	+
Sbay_9	94199	94217	YIL133C.94217	47	-
Sbay_3	113914	113959	YCR041W.113914	2	+
Sbay_2	1251077	1251101	YDR530C.1251101	13	-
Sbay_7	408866	408896	YGL044C.408896	10	-
Sbay_4	209206	209242	YDL134C.209242	0	-
Sbay_7	934523	934535	YGR244C.934535	19	-
Sbay_10	673499	673505	YLR287C.673505	27	-
Sbay_16	414168	414297	YPL082C.414297	4	-
Sbay_3	142164	142194	YEL073C.142164	9	+
Sbay_2	814741	814774	YDR293C.814774	44	-
Sbay_4	210060	210075	YDL134C.210075	32	-
Sbay_4	230761	230785	YDL122W.230761	23	+
Sbay_10	601087	601132	YLR248W.601087	37	+
Sbay_12	10996	11014	YFR049W.11014	45	-
Sbay_11	17985	18018	YKL212W.17985	24	+
Sbay_12	195324	195366	YJR045C.195366	1	-
Sbay_7	769980	770016	YGR156W.769980	46	+
Sbay_14	45170	45179	YNL312W.45170	10	+
Sbay_3	34465	34516	YCR005C.34516	13	-
Sbay_7	923631	923757	YGR238C.923757	10	-
Sbay_15	108940	109138	YOL098C.109138	0	-
Sbay_10	25545	25587	YLL055W.25545	44	+
Sbay_11	427584	427611	YKR002W.427584	6	+
Sbay_4	104645	104660	YDL192W.104645	28	+
Sbay_7	637958	637997	YGR090W.637958	16	+
Sbay_14	291705	291738	YNL183C.291738	31	-
Sbay_16	845495	845579	YPR160W.845495	40	+
Sbay_10	751767	751848	YLR332W.751767	6	+
Sbay_7	758076	758166	YGR147C.758166	0	-
Sbay_16	182628	182670	YPL199C.182670	48	-
Sbay_4	437180	437207	YDL006W.437180	15	+
Sbay_4	775476	775647	YPL081W.775476	1	+
Sbay_2	347502	347514	YDR045C.347514	4	-
Sbay_14	700634	700694	YNR051C.700694	22	-
Sbay_4	560064	560091	YBR078W.560064	0	+
Sbay_7	518954	518975	YGR021W.518954	0	+
Sbay_11	304254	304263	YKL063C.304263	4	-
Sbay_2	376639	376687	YDR062W.376639	27	+
Sbay_2	696184	696235	YDR226W.696184	10	+
Sbay_6	377644	377671	YJL130C.377644	2	+
Sbay_13	574486	574588	YMR166C.574588	15	-
Sbay_10	337322	337397	YLR096W.337322	22	+
Sbay_4	159806	159857	YDL160C.159857	16	-
Sbay_6	362183	362213	YJL124C.362183	4	+
Sbay_7	298421	298427	YGL110C.298427	6	-
Sbay_7	571843	571861	YGR054W.571843	27	+
Sbay_10	226769	226775	YLR038C.226775	20	-
Sbay_16	357328	357343	YPL109C.357343	4	-
Sbay_5	383662	383722	YER124C.383722	8	-
Sbay_2	1003405	1003417	YDR389W.1003405	4	+
Sbay_10	39386	39395	YLL053C.39395	1	-
Sbay_13	336959	337031	YMR037C.337031	16	-
Sbay_11	477371	477410	YKR028W.477371	24	+
Sbay_10	891190	891262	YLR403W.891190	25	+
Sbay_10	891160	891175	YLR403W.891160	14	+
Sbay_2	389734	389758	YDR071C.389758	6	-
Sbay_4	916235	916265	YBR270C.916265	12	-
Sbay_10	766904	766919	YLR340W.766904	30	+
Sbay_11	83410	83455	YKL183W.83410	24	+
Sbay_10	105568	105580	YLL021W.105568	6	+
Sbay_2	494258	494327	YDR123C.494327	38	-
Sbay_2	98176	98230	YBL064C.98230	8	-
Sbay_7	186533	186563	YGL167C.186563	2	-
Sbay_10	243834	243846	YLR048W.243834	33	+
Sbay_2	955546	955585	YDR362C.955585	43	-
Sbay_2	1000819	1000942	YDR387C.1000942	44	-
Sbay_13	454440	454452	YMR102C.454452	7	-
Sbay_11	573711	573831	YKR079C.573831	43	-
Sbay_7	931722	931791	YGR241C.931791	29	-
Sbay_10	913958	913973	YLR414C.913973	3	-
Sbay_6	365410	365428	YJL126W.365428	1	-
Sbay_4	489797	489809	YBR043C.489809	10	-
Sbay_11	166863	166929	YKL140W.166863	5	+
Sbay_2	1058413	1058473	YDR420W.1058413	19	+
Sbay_13	500110	500125	YMR126C.500125	22	-
Sbay_6	88397	88487	YFL009W.88397	33	+
Sbay_11	300475	300505	YKL064W.300475	7	+
Sbay_10	325033	325054	YLR089C.325054	18	-
Sbay_6	395375	395393	YJL138C.395375	2	+
Sbay_15	291009	291135	YOL004W.291009	0	+
Sbay_4	44593	44659	YDL224C.44659	11	-
Sbay_10	875601	875631	YLR395C.875631	41	-
Sbay_16	217841	217847	YPL179W.217841	5	+
Sbay_14	611382	611397	YNR001C.611397	40	-
Sbay_7	745451	745490	YGR143W.745451	34	+
Sbay_7	503220	503289	YGR010W.503220	10	+
Sbay_4	210116	210125	YDL134C.210125	7	-
Sbay_2	389783	389798	YDR071C.389798	18	-
Sbay_8	690939	690957	YOR335C.690957	8	-
Sbay_13	721559	721571	YMR234W.721559	20	+
Sbay_5	398133	398160	YER131W.398133	17	+
Sbay_5	111015	111135	YEL020C-B.111015	5	+
Sbay_7	526090	526144	YGR027C.526144	2	-
Sbay_13	548101	548236	YMR154C.548236	23	-
Sbay_13	56378	56393	YML106W.56378	4	+
Sbay_14	700245	700299	YNR051C.700299	24	-
Sbay_10	243810	243819	YLR048W.243810	43	+
Sbay_14	671549	671555	YNR034W.671549	27	+
Sbay_8	368884	369070	YOR153W.368884	27	+
Sbay_8	459017	459035	YOR198C.459035	17	-
Sbay_8	173552	173591	YOR043W.173552	5	+
Sbay_16	431424	431445	YPL070W.431424	17	+
Sbay_8	411997	412027	YOR176W.411997	28	+
Sbay_11	620544	620616	YKR099W.620544	28	+
Sbay_10	671608	671620	YLR286C.671620	33	-
Sbay_16	523920	523971	YPL016W.523920	23	+
Sbay_15	159435	159540	YOL077C.159540	35	-
Sbay_15	46561	46585	YOL136C.46585	4	-
Sbay_11	85347	85359	YKL182W.85347	1	+
Sbay_4	122310	122358	YDL181W.122310	30	+
Sbay_15	299505	299541	YOL001W.299505	11	+
Sbay_7	176142	176148	YGL173C.176148	6	-
Sbay_13	539506	539578	YMR148W.539506	2	+
Sbay_6	397049	397070	YJL139C.397049	5	+
Sbay_16	357352	357430	YPL109C.357430	11	-
Sbay_4	489654	489771	YBR043C.489771	3	-
Sbay_16	762572	762581	YPR115W.762572	44	+
Sbay_4	159861	159876	YDL160C.159876	14	-
Sbay_8	524113	524119	YOR239W.524113	20	+
Sbay_15	102127	102166	YOL100W.102127	30	+
Sbay_16	289052	289061	YPL145C.289061	12	-
Sbay_7	176211	176226	YGL173C.176226	38	-
Sbay_5	223561	223576	YER048C.223576	44	-
Sbay_7	934386	934521	YGR244C.934521	6	-
Sbay_6	377571	377643	YJL130C.377571	21	+
Sbay_4	236890	236929	YDL117W.236890	49	+
Sbay_7	428919	428961	YGL031C.428961	1	-
Sbay_3	179926	179974	YCR084C.179974	11	-
Sbay_4	444738	444798	YDL002C.444798	31	-
Sbay_7	745533	745584	YGR143W.745533	16	+
Sbay_10	948243	948279	YLR430W.948243	20	+
Sbay_12	171102	171120	YJR033C.171120	4	-
Sbay_5	116246	116363	YEL007W.116246	38	+
Sbay_10	478228	478300	YLR175W.478228	22	+
Sbay_9	277645	277699	YIL035C.277699	42	-
Sbay_14	500033	500045	YNL066W.500033	17	+
Sbay_2	133304	133337	YBL045C.133337	3	-
Sbay_2	814300	814366	YDR293C.814366	3	-
Sbay_14	44951	44969	YNL312W.44951	16	+
Sbay_15	207529	207544	YOL051W.207529	1	+
Sbay_5	242882	242903	YER056C.242903	27	-
Sbay_4	673260	673293	YBR133C.673293	11	-
Sbay_2	836219	836234	YDR303C.836234	26	-
Sbay_14	87018	87057	YNL288W.87018	17	+
Sbay_15	207650	207818	YOL051W.207650	1	+
Sbay_2	42186	42228	YBL092W.42186	10	+
Sbay_5	336618	336651	YER103W.336618	0	+
Sbay_2	672276	672315	YDR214W.672276	49	+
Sbay_5	69663	69699	YEL030W.69663	47	+
Sbay_4	342406	342436	YDL056W.342406	41	+
Sbay_2	710888	710927	YDR234W.710888	15	+
Sbay_4	357592	357628	YDL047W.357592	2	+
Sbay_5	241173	241230	YER055C.241230	2	-
Sbay_4	82618	82633	YDL204W.82618	40	+
Sbay_16	56586	56610	YPL265W.56586	2	+
Sbay_4	209676	209715	YDL134C.209715	3	-
Sbay_8	641940	641949	YOR312C.641949	3	-
Sbay_4	44849	44885	YDL224C.44885	11	-
Sbay_8	556164	556173	YOR261C.556173	21	-
Sbay_11	477557	477629	YKR028W.477557	17	+
Sbay_14	159290	159323	YNL256W.159290	4	+
Sbay_3	99823	99841	YCR033W.99823	1	+
Sbay_16	466795	466825	YPL049C.466825	32	-
Sbay_16	116292	116316	YPL232W.116292	21	+
Sbay_11	34213	34231	YKL205W.34213	4	+
Sbay_7	323251	323317	YGL095C.323317	23	-
Sbay_14	53963	53984	YNL307C.53984	9	-
Sbay_5	479170	479227	YER166W.479170	7	+
Sbay_2	938483	938570	YDR352W.938483	20	+
Sbay_4	21576	21606	YDL235C.21606	17	-
Sbay_2	1226168	1226174	YDR515W.1226168	22	+
Sbay_15	58352	58472	YOL127W.58352	36	+
Sbay_2	349749	349761	YDR046C.349761	0	-
Sbay_4	190808	190823	YDL141W.190808	10	+
Sbay_5	476754	476766	YER165W.476754	29	+
Sbay_13	454244	454262	YMR102C.454262	32	-
Sbay_6	393914	393944	YJL137C.393914	29	+
Sbay_13	616232	616259	YMR187C.616259	11	-
Sbay_7	284582	284618	YGL116W.284582	34	+
Sbay_15	86805	86853	YOL111C.86853	18	-
Sbay_6	314623	314692	YJL100W.314692	7	-
Sbay_13	275782	275791	YMR010W.275782	43	+
Sbay_16	213048	213093	YPL181W.213048	49	+
Sbay_14	328827	328869	YNL161W.328827	11	+
Sbay_13	56489	56495	YML106W.56489	10	+
Sbay_10	863858	863939	YLR388W.863858	1	+
Sbay_5	197499	197514	YER035W.197499	0	+
Sbay_1	120642	120693	YAL002W.120642	18	+
Sbay_8	244100	244160	YOR086C.244160	15	-
Sbay_2	42119	42131	YBL092W.42119	3	+
Sbay_7	836772	836817	YGR191W.836772	0	+
Sbay_8	524031	524037	YOR239W.524031	3	+
Sbay_4	143517	143535	YDL171C.143535	23	-
Sbay_14	214431	214452	YNL229C.214452	22	-
Sbay_4	545305	545341	YBR069C.545341	28	-
Sbay_8	132388	132397	YOR020C.132397	33	-
Sbay_2	814265	814295	YDR293C.814295	11	-
Sbay_10	863735	863756	YLR388W.863735	9	+
Sbay_11	477672	477681	YKR028W.477672	9	+
Sbay_6	469764	469773	YJL187C.469764	12	+
Sbay_8	111387	111417	YHR005C.111417	15	-
Sbay_5	115285	115297	YEL009C.115297	0	-
Sbay_6	437784	437838	YJL164C.437784	6	+
Sbay_7	808103	808154	YGR177C.808154	13	-
Sbay_11	33963	33975	YKL205W.33963	4	+
Sbay_11	33894	33942	YKL205W.33894	7	+
Sbay_13	531152	531179	YMR143W.531152	37	+
Sbay_7	745328	745385	YGR143W.745328	12	+
Sbay_5	115398	115422	YEL009C.115422	0	-
Sbay_12	80754	80802	YJL023C.80802	0	-
Sbay_10	827782	827791	YLR371W.827782	6	+
Sbay_7	568796	568844	YGR052W.568796	10	+
Sbay_16	176123	176153	YPL203W.176123	1	+
Sbay_15	58919	58934	YOL127W.58919	0	+
Sbay_12	54836	54848	YJL039C.54848	3	-
Sbay_7	142928	142943	YGL190C.142943	0	-
Sbay_7	298823	298835	YGL110C.298835	32	-
Sbay_13	761398	761437	YMR257C.761437	21	-
Sbay_4	735034	735043	YBR163W.735034	1	+
Sbay_7	980553	980565	YGR267C.980565	1	-
Sbay_7	625294	625303	YGR085C.625303	46	-
Sbay_12	331381	331408	YJR123W.331381	47	+
Sbay_7	473948	473975	YGL008C.473975	0	-
Sbay_10	67766	67934	YLL040C.67934	3	-
Sbay_10	665236	665296	YLR278C.665296	8	-
Sbay_15	65259	65310	YOL123W.65259	8	+
Sbay_5	391338	391356	YER129W.391338	30	+
Sbay_2	814132	814180	YDR293C.814180	10	-
Sbay_13	489689	489698	YMR120C.489698	15	-
Sbay_8	398951	398960	YOR166C.398960	3	-
Sbay_10	89038	89047	YLL028W.89038	26	+
Sbay_14	517813	517819	YNL055C.517819	7	-
Sbay_14	388834	388843	YNL125C.388843	48	-
Sbay_14	715195	715246	YNR055C.715246	35	-
Sbay_4	889134	889140	YBR249C.889140	0	-
Sbay_8	524133	524175	YOR239W.524133	4	+
Sbay_14	438011	438044	YNL098C.438044	15	-
Sbay_2	1138982	1138994	YDR463W.1138982	31	+
Sbay_1	22993	23020	YAL053W.22993	12	+
Sbay_5	197033	197045	YER035W.197033	8	+
Sbay_5	360872	360911	YER112W.360872	18	+
Sbay_14	101339	101351	YNL283C.101351	28	-
Sbay_10	407380	407425	YLR128W.407380	6	+
Sbay_7	315155	315200	YGL097W.315155	2	+
Sbay_2	911942	912017	YDR341C.912017	0	-
Sbay_10	265791	265812	YLR063W.265791	10	+
Sbay_5	310960	311005	YER089C.311005	6	-
Sbay_7	928222	928264	YGR240C.928264	13	-
Sbay_11	157255	157267	YKL148C.157267	3	-
Sbay_14	45146	45167	YNL312W.45146	1	+
Sbay_7	176163	176178	YGL173C.176178	22	-
Sbay_7	144422	144434	YGL189C.144434	3	-
Sbay_7	221571	221652	YGL150C.221652	4	-
Sbay_11	345094	345148	YKL040C.345148	39	-
Sbay_14	265627	265684	YNL197C.265684	7	-
Sbay_7	810839	810863	YGR178C.810863	16	-
Sbay_16	173090	173108	YPL206C.173108	0	-
Sbay_11	357373	357385	YKL033W-A.357373	28	+
Sbay_8	514722	514872	YOR233W.514722	29	+
Sbay_13	647510	647549	YMR201C.647549	13	-
Sbay_7	253915	253933	YGL133W.253915	4	+
Sbay_5	167653	167857	YER019W.167653	35	+
Sbay_2	1003365	1003404	YDR389W.1003365	30	+
Sbay_11	345161	345182	YKL040C.345182	14	-
Sbay_8	339185	339203	YOR137C.339203	2	-
Sbay_2	664051	664057	YDR211W.664051	15	+
Sbay_10	642518	642527	YLR270W.642518	16	+
Sbay_9	48116	48125	YIL155C.48125	21	-
Sbay_11	231624	231654	YKL104C.231654	28	-
Sbay_12	142979	143003	YJR011C.143003	1	-
Sbay_16	580186	580207	YPR009W.580186	20	+
Sbay_13	727750	727765	YMR238W.727750	37	+
Sbay_15	74329	74335	YOL117W.74329	33	+
Sbay_15	566559	566586	YHR129C.566586	7	-
Sbay_10	129765	129855	YLL013C.129855	22	-
Sbay_10	91682	91712	YLL027W.91682	1	+
Sbay_14	643253	643265	YNR016C.643265	1	-
Sbay_10	507708	507786	YLR190W.507708	48	+
Sbay_11	37296	37305	YKL204W.37296	11	+
Sbay_13	834342	834384	YMR291W.834342	12	+
Sbay_9	145979	146021	YIL112W.145979	21	+
Sbay_10	642566	642659	YLR270W.642566	13	+
Sbay_7	448974	448986	YGL019W.448974	11	+
Sbay_4	730939	730975	YBR161W.730939	32	+
Sbay_7	571904	571916	YGR054W.571904	7	+
Sbay_15	229030	229087	YOL036W.229030	49	+
Sbay_10	871824	871899	YLR392C.871899	34	-
Sbay_14	169038	169089	YNL251C.169089	1	-
Sbay_4	330569	330614	YDL061C.330614	14	-
Sbay_12	265881	265899	YJR089W.265881	7	+
Sbay_5	274425	274440	YER070W.274425	22	+
Sbay_14	643373	643397	YNR016C.643397	23	-
Sbay_14	426581	426593	YNL102W.426581	3	+
Sbay_7	524275	524281	YGR026W.524275	35	+
Sbay_2	1054621	1054657	YDR419W.1054621	2	+
Sbay_4	256293	256320	YDL108W.256293	29	+
Sbay_14	527365	527389	YNL050C.527389	5	-
Sbay_7	547015	547063	YGR038W.547015	28	+
Sbay_2	740071	740095	YDR251W.740071	14	+
Sbay_13	134036	134048	YML071C.134048	14	-
Sbay_2	814642	814657	YDR293C.814657	3	-
Sbay_16	692685	692691	YPR070W.692685	9	+
Sbay_4	592031	592049	YBR086C.592049	38	-
Sbay_8	335308	335323	YOR136W.335308	6	+
Sbay_11	34291	34309	YKL205W.34291	3	+
Sbay_2	1053969	1054011	YDR419W.1053969	10	+
Sbay_14	465644	465686	YNL085W.465644	14	+
Sbay_4	818136	818184	YBR212W.818136	11	+
Sbay_14	248202	248271	YNL208W.248202	1	+
Sbay_11	502628	502688	YKR042W.502628	23	+
Sbay_12	214353	214362	YJR054W.214353	16	+
Sbay_4	209346	209433	YDL134C.209433	1	-
Sbay_11	335768	335783	YKL046C.335783	19	-
Sbay_8	768899	768938	YOR370C.768938	6	-
Sbay_4	775156	775210	YPL081W.775156	0	+
Sbay_14	89203	89263	YNL287W.89203	33	+
Sbay_4	539636	539669	YBR067C.539669	8	-
Sbay_7	931627	931708	YGR241C.931708	1	-
Sbay_9	125320	125326	YIL122W.125320	2	+
Sbay_2	785649	785679	YDR280W.785649	33	+
Sbay_14	642968	642986	YNR016C.642986	6	-
Sbay_8	408577	408622	YOR174W.408577	35	+
Sbay_8	623522	623573	YOR303W.623522	2	+
Sbay_13	725105	725129	YMR237W.725105	24	+
Sbay_10	864046	864097	YLR388W.864046	8	+
Sbay_11	84911	84950	YKL182W.84911	32	+
Sbay_15	413256	413271	YHR051W.413256	17	+
Sbay_13	741052	741115	YMR246W.741052	6	+
Sbay_14	44840	44900	YNL312W.44840	5	+
Sbay_15	464020	464032	YHR079C.464032	25	-
Sbay_14	296887	296908	YNL180C.296908	0	-
Sbay_16	465007	465052	YPL050C.465052	5	-
Sbay_2	925807	925867	YDR346C.925867	30	-
Sbay_13	731275	731287	YMR239C.731287	16	-
Sbay_6	444742	444775	YJL168C.444742	49	+
Sbay_10	68129	68141	YLL040C.68141	11	-
Sbay_7	488145	488166	YGL001C.488166	22	-
Sbay_8	641888	641909	YOR312C.641909	5	-
Sbay_6	63970	63979	YFL024C.63979	21	-
Sbay_15	226117	226123	YOL040C.226123	21	-
Sbay_14	499865	499910	YNL066W.499865	39	+
Sbay_1	84867	84954	YAL023C.84954	9	-
Sbay_15	207253	207322	YOL051W.207253	2	+
Sbay_16	78088	78139	YPL254W.78088	25	+
Sbay_8	142638	142668	YOR027W.142638	24	+
Sbay_10	444104	444137	YLR148W.444104	1	+
Sbay_2	279288	279324	YBR029C.279324	26	-
Sbay_16	456025	456073	YPL057C.456073	27	-
Sbay_14	278304	278334	YNL190W.278304	12	+
Sbay_13	574632	574692	YMR166C.574692	16	-
Sbay_16	223316	223349	YPL177C.223349	45	-
Sbay_14	535453	535480	YNL045W.535453	12	+
Sbay_12	320436	320481	YJR116W.320436	10	+
Sbay_10	990884	990941	YLR451W.990884	11	+
Sbay_3	124770	124809	YCR047C.124809	26	-
Sbay_16	836296	836302	YPR156C.836302	4	-
Sbay_5	315586	315673	YER091C.315673	1	-
Sbay_15	79022	79052	YOL115W.79022	41	+
Sbay_3	77128	77161	YCR024C-A.77161	13	-
Sbay_7	663235	663247	YGR098C.663247	18	-
Sbay_13	447938	447947	YMR100W.447938	34	+
Sbay_14	671529	671535	YNR034W.671529	20	+
Sbay_8	441035	441161	YOR190W.441035	2	+
Sbay_11	258247	258271	YKL090W.258247	18	+
Sbay_15	719339	719351	YHR206W.719339	13	+
Sbay_2	446863	446890	YDR099W.446863	6	+
Sbay_10	601337	601364	YLR248W.601337	4	+
Sbay_6	333201	333210	YJL108C.333201	7	+
Sbay_5	166136	166190	YER017C.166190	14	-
Sbay_11	34027	34033	YKL205W.34027	8	+
Sbay_2	836106	836202	YDR303C.836202	4	-
Sbay_2	768685	768700	YDR266C.768700	33	-
Sbay_10	226712	226736	YLR038C.226736	10	-
Sbay_4	397788	397803	YDL025C.397803	41	-
Sbay_4	186013	186049	YDL145C.186049	0	-
Sbay_10	869266	869329	YLR390W-A.869266	2	+
Sbay_5	479052	479070	YER166W.479052	12	+
Sbay_14	214316	214340	YNL229C.214340	9	-
Sbay_4	496623	496644	YBR047W.496623	38	+
Sbay_7	515137	515155	YGR017W.515137	14	+
Sbay_10	68056	68074	YLL040C.68074	17	-
Sbay_14	89127	89157	YNL287W.89127	42	+
Sbay_2	849179	849257	YDR310C.849257	47	-
Sbay_16	431457	431481	YPL070W.431457	16	+
Sbay_14	44693	44714	YNL312W.44693	0	+
Sbay_15	674484	674499	YHR183W.674484	4	+
Sbay_8	476576	476594	YOR209C.476594	7	-
Sbay_6	17873	17882	YFL045C.17882	8	-
Sbay_7	111986	112010	YGL202W.111986	9	+
Sbay_5	196878	196947	YER035W.196878	25	+
Sbay_4	647519	647528	YBR119W.647519	0	+
Sbay_14	53817	53949	YNL307C.53949	43	-
Sbay_15	616355	616400	YHR156C.616400	1	-
Sbay_4	212703	212718	YDL132W.212703	17	+
Sbay_7	477423	477486	YGL006W.477423	36	+
Sbay_14	279964	280000	YNL189W.279964	25	+
Sbay_8	338878	339151	YOR137C.339151	12	-
Sbay_7	241556	241571	YGL139W.241556	34	+
Sbay_11	54589	54601	YKL198C.54601	19	-
Sbay_2	1003141	1003231	YDR389W.1003141	28	+
Sbay_15	476608	476626	YHR084W.476608	3	+
Sbay_13	344134	344209	YMR043W.344134	3	+
Sbay_6	444806	444866	YJL168C.444806	15	+
Sbay_15	410053	410059	YHR049W.410053	30	+
Sbay_4	725523	725598	YBR158W.725523	8	+
Sbay_13	261477	261489	YMR001C.261489	30	-
Sbay_7	823368	823374	YGR184C.823374	7	-
Sbay_10	676213	676246	YLR289W.676213	21	+
Sbay_8	382647	382719	YOR159C.382719	33	-
Sbay_7	143160	143178	YGL190C.143178	12	-
Sbay_13	525263	525296	YMR139W.525263	12	+
Sbay_15	380638	380677	YHR032W.380638	16	+
Sbay_15	102195	102204	YOL100W.102195	1	+
Sbay_2	447719	447794	YDR099W.447719	1	+
Sbay_7	745162	745240	YGR143W.745162	19	+
Sbay_9	145528	145558	YIL112W.145528	3	+
Sbay_8	750630	750645	YOR360C.750645	0	-
Sbay_15	74857	74986	YOL117W.74857	29	+
Sbay_7	370449	370524	YGL066W.370449	49	+
Sbay_15	52301	52346	YOL130W.52301	5	+
Sbay_13	542365	542383	YMR152W.542365	12	+
Sbay_8	746858	746888	YOR359W.746858	11	+
Sbay_5	100207	100261	YEL013W.100261	1	-
Sbay_13	465139	465154	YMR108W.465139	4	+
Sbay_7	253830	253896	YGL133W.253830	34	+
Sbay_6	455002	455659	YJL176C.455002	1	+
Sbay_8	524311	524341	YOR239W.524311	41	+
Sbay_10	863988	864009	YLR388W.863988	6	+
Sbay_4	548233	548266	YBR072W.548233	44	+
Sbay_13	643026	643068	YMR199W.643026	23	+
Sbay_13	539662	539704	YMR148W.539662	10	+
Sbay_10	407301	407325	YLR128W.407301	19	+
Sbay_4	836621	836648	YBR221C.836648	19	-
Sbay_8	53040	53070	YHL027W.53040	35	+
Sbay_7	477204	477219	YGL006W.477204	22	+
Sbay_7	298674	298716	YGL110C.298716	18	-
Sbay_4	871249	871261	YBR239C.871261	20	-
Sbay_4	120392	120455	YDL182W.120392	25	+
Sbay_14	62354	62375	YNL300W.62354	39	+
Sbay_5	111172	111184	YEL020C-B.111172	3	+
Sbay_7	144156	144162	YGL189C.144162	7	-
Sbay_8	709348	709378	YOR342C.709378	2	-
Sbay_5	379119	379158	YER123W.379119	38	+
Sbay_12	320018	320177	YJR116W.320018	47	+
Sbay_12	222967	222988	YJR058C.222988	19	-
Sbay_10	842801	842867	YLR378C.842867	15	-
Sbay_15	94837	94876	YOL105C.94876	27	-
Sbay_7	715809	715851	YGR126W.715809	41	+
Sbay_10	779862	779937	YLR345W.779862	13	+
Sbay_2	98255	98267	YBL064C.98267	39	-
Sbay_11	157292	157379	YKL148C.157379	15	-
Sbay_12	272618	272645	YJR090C.272645	40	-
Sbay_10	985621	985687	YLR449W.985621	18	+
Sbay_4	764935	765040	YBR183W.764935	5	+
Sbay_3	113619	113742	YCR041W.113619	0	+
Sbay_2	4604	4634	YFL059W.4604	24	+
Sbay_14	280031	280070	YNL189W.280031	15	+
Sbay_4	774858	774867	YPL081W.774858	0	+
Sbay_8	35745	35763	YHL034C.35763	39	-
Sbay_4	647666	647699	YBR119W.647666	0	+
Sbay_10	105780	105786	YLL021W.105780	6	+
Sbay_7	370544	370568	YGL066W.370544	40	+
Sbay_11	34670	34802	YKL205W.34670	7	+
Sbay_3	113829	113850	YCR041W.113829	3	+
Sbay_2	376702	376738	YDR062W.376702	17	+
Sbay_15	6447	6540	YKL221W.6447	30	+
Sbay_11	391901	391991	YKL016C.391991	23	-
Sbay_4	247002	247044	YDL113C.247044	39	-
Sbay_10	687100	687133	YLR299W.687100	6	+
Sbay_14	280167	280188	YNL189W.280167	12	+
Sbay_13	261221	261293	YMR001C.261293	11	-
Sbay_2	796004	796055	YDR284C.796055	23	-
Sbay_13	538753	538777	YMR148W.538753	3	+
Sbay_10	868893	868920	YLR390W-A.868893	17	+
Sbay_5	315696	315711	YER091C.315711	6	-
Sbay_10	601249	601336	YLR248W.601249	10	+
Sbay_7	823211	823244	YGR184C.823244	5	-
Sbay_15	299415	299460	YOL001W.299415	11	+
Sbay_16	692323	692341	YPR069C.692341	17	-
Sbay_2	33329	33347	YBL099W.33329	3	+
Sbay_14	506141	506156	YNL064C.506156	7	-
Sbay_11	103119	103134	YKL176C.103134	19	-
Sbay_8	535789	535873	YOR246C.535873	8	-
Sbay_15	586066	586120	YHR141C.586120	45	-
Sbay_2	911262	911289	YDR341C.911289	7	-
Sbay_10	324931	324955	YLR089C.324955	9	-
Sbay_16	570846	570873	YPR005C.570873	45	-
Sbay_14	265543	265606	YNL197C.265606	8	-
Sbay_10	171896	171908	YLR009W.171896	8	+
Sbay_15	207175	207214	YOL051W.207175	0	+
Sbay_8	392601	392646	YOR163W.392601	19	+
Sbay_16	146099	146141	YPL219W.146099	0	+
Sbay_2	716382	716451	YDR237W.716382	17	+
Sbay_15	215588	215615	YOL045W.215588	46	+
Sbay_5	471812	471905	YER164W.471812	31	+
Sbay_6	332817	332841	YJL108C.332817	6	+
Sbay_16	836233	836260	YPR156C.836260	14	-
Sbay_14	465778	465805	YNL085W.465778	1	+
Sbay_11	280678	280723	YKL075C.280723	18	-
Sbay_14	522566	522605	YNL053W.522566	14	+
Sbay_5	100345	100357	YEL013W.100357	7	-
Sbay_2	550570	550615	YDR148C.550615	42	-
Sbay_4	350087	350159	YDL053C.350159	21	-
Sbay_4	659268	659319	YBR126C.659319	5	-
Sbay_13	634325	634391	YMR195W.634325	5	+
Sbay_10	785960	786011	YLR347C.786011	12	-
Sbay_4	652258	652279	YBR121C.652279	5	-
Sbay_4	256395	256437	YDL108W.256395	4	+
Sbay_11	33861	33873	YKL205W.33861	5	+
Sbay_5	464286	464313	YER159C.464313	2	-
Sbay_16	739838	739886	YPR103W.739838	16	+
Sbay_4	539756	539816	YBR067C.539816	17	-
Sbay_12	143111	143144	YJR011C.143144	17	-
Sbay_10	557943	558012	YLR223C.558012	29	-
Sbay_5	489822	489888	YER169W.489822	37	+
Sbay_16	739830	739836	YPR103W.739830	29	+
Sbay_4	817995	818040	YBR212W.817995	9	+
Sbay_10	471063	471075	YLR167W.471063	27	+
Sbay_13	92028	92067	YML091C.92067	36	-
Sbay_3	258485	258515	YCL044C.258515	27	-
Sbay_13	489013	489052	YMR120C.489052	17	-
Sbay_5	226370	226424	YER049W.226370	47	+
Sbay_2	1087463	1087490	YDR436W.1087463	13	+
Sbay_15	605443	605461	YHR152W.605443	47	+
Sbay_16	485126	485174	YPL037C.485174	3	-
Sbay_8	481744	481762	YOR212W.481744	8	+
Sbay_4	718352	718373	YBR154C.718373	10	-
Sbay_7	288043	288070	YGL114W.288043	9	+
Sbay_4	889148	889163	YBR249C.889163	9	-
Sbay_6	255869	256112	YJL076W.256112	0	-
Sbay_16	616021	616036	YPR024W.616021	38	+
Sbay_4	853443	853458	YBR231C.853458	46	-
Sbay_2	33294	33312	YBL099W.33294	19	+
Sbay_2	928944	928989	YDR348C.928989	32	-
Sbay_2	951765	951810	YDR359C.951810	2	-
Sbay_2	546199	546247	YDR146C.546247	39	-
Sbay_9	302081	302090	YIL020C.302090	28	-
Sbay_2	814391	814445	YDR293C.814445	1	-
Sbay_16	357163	357235	YPL109C.357235	32	-
Sbay_14	446060	446084	YNL094W.446060	6	+
Sbay_11	34260	34269	YKL205W.34260	3	+
Sbay_10	941920	941941	YLR426W.941920	13	+
Sbay_7	298571	298583	YGL110C.298583	5	-
Sbay_16	310715	310823	YPL133C.310823	5	-
Sbay_16	836310	836352	YPR156C.836352	17	-
Sbay_7	361590	361695	YGL073W.361590	39	+
Sbay_4	933429	933504	YBR279W.933429	23	+
Sbay_2	707171	707195	YDR232W.707171	35	+
Sbay_13	538936	539005	YMR148W.538936	45	+
Sbay_11	216183	216219	YKL110C.216219	23	-
Sbay_3	179860	179902	YCR084C.179902	18	-
Sbay_7	146003	146012	YGL187C.146012	10	-
Sbay_4	817856	817871	YBR212W.817856	34	+
Sbay_13	733488	733506	YMR241W.733488	26	+
Sbay_5	241284	241302	YER055C.241302	10	-
Sbay_10	219351	219372	YLR034C.219372	9	-
Sbay_14	599528	599573	YNL007C.599573	20	-
Sbay_13	696992	697004	YMR222C.697004	29	-
Sbay_5	336656	336686	YER103W.336656	0	+
Sbay_14	426486	426555	YNL102W.426486	16	+
Sbay_2	436423	436495	YDR096W.436423	31	+
Sbay_16	383641	383707	YPL092W.383641	1	+
Sbay_13	218926	218968	YML023C.218968	2	-
Sbay_3	141783	141861	YEL073C.141783	20	+
Sbay_4	777733	777745	YBR192W.777733	38	+
Sbay_2	1096858	1096966	YDR441C.1096966	34	-
Sbay_14	285569	285677	YNL186W.285569	43	+
Sbay_7	144240	144291	YGL189C.144291	10	-
Sbay_16	428961	428973	YPL072W.428961	6	+
Sbay_15	299254	299284	YOL001W.299254	26	+
Sbay_2	1053918	1053948	YDR419W.1053918	1	+
Sbay_7	571862	571877	YGR054W.571862	4	+
Sbay_9	137720	137726	YIL116W.137720	8	+
Sbay_5	218010	218082	YER046W.218010	23	+
Sbay_10	39511	39571	YLL053C.39571	0	-
Sbay_16	345040	345076	YPL115C.345076	6	-
Sbay_15	487206	487221	YHR090C.487221	37	-
Sbay_8	556184	556202	YOR261C.556202	40	-
Sbay_13	489473	489491	YMR120C.489491	0	-
Sbay_14	45099	45138	YNL312W.45099	3	+
Sbay_4	652240	652255	YBR121C.652255	5	-
Sbay_10	105970	105991	YLL021W.105970	1	+
Sbay_3	76826	76862	YCR024C.76862	16	-
Sbay_14	228631	228676	YNL220W.228631	25	+
Sbay_10	591005	591017	YLR243W.591005	8	+
Sbay_14	446007	446019	YNL094W.446007	10	+
Sbay_5	167183	167270	YER019W.167183	8	+
Sbay_13	740956	741019	YMR246W.740956	4	+
Sbay_10	89098	89134	YLL028W.89098	40	+
Sbay_13	862980	862992	YMR305C.862992	24	-
Sbay_5	278309	278330	YER072W.278309	8	+
Sbay_5	435249	435291	YER148W.435249	6	+
Sbay_1	44764	44812	YAL040C.44812	0	-
Sbay_8	524446	524458	YOR239W.524446	1	+
Sbay_16	472788	472803	YPL043W.472788	37	+
Sbay_10	771152	771194	YLR342W.771152	25	+
Sbay_16	466829	466847	YPL049C.466847	48	-
Sbay_5	310814	310838	YER089C.310838	5	-
Sbay_14	338590	338620	YNL156C.338620	30	-
Sbay_16	836199	836226	YPR156C.836226	5	-
Sbay_4	425058	425070	YDL010W.425058	0	+
Sbay_2	133339	133360	YBL045C.133360	27	-
Sbay_7	526185	526194	YGR027C.526194	0	-
Sbay_15	6283	6310	YKL221W.6283	3	+
Sbay_13	364364	364379	YMR054W.364364	28	+
Sbay_7	356789	356837	YGL077C.356837	17	-
Sbay_7	419789	419822	YGL037C.419822	13	-
Sbay_4	209781	209796	YDL134C.209796	15	-
Sbay_10	746071	746077	YLR328W.746071	1	+
Sbay_7	143108	143120	YGL190C.143120	4	-
Sbay_2	393964	394000	YDR074W.393964	5	+
Sbay_2	26807	26813	YBL103C.26813	12	-
Sbay_7	610485	610512	YGR071C.610512	17	-
Sbay_4	210038	210059	YDL134C.210059	4	-
Sbay_5	167284	167302	YER019W.167284	5	+
Sbay_4	143449	143500	YDL171C.143500	29	-
Sbay_6	419422	419434	YJL155C.419422	22	+
Sbay_7	391711	391726	YGL055W.391711	27	+
Sbay_7	145941	145980	YGL187C.145980	11	-
Sbay_3	114090	114105	YCR041W.114090	2	+
Sbay_14	65600	65645	YNL298W.65600	16	+
Sbay_14	101150	101195	YNL283C.101195	34	-
Sbay_8	769077	769143	YOR370C.769143	31	-
Sbay_10	751648	751702	YLR332W.751648	9	+
Sbay_10	746113	746158	YLR328W.746113	2	+
Sbay_2	1012916	1012949	YDR394W.1012916	5	+
Sbay_4	647258	647273	YBR119W.647258	0	+
Sbay_4	219461	219470	YDL129W.219461	25	+
Sbay_14	642997	643012	YNR016C.643012	1	-
Sbay_13	131451	131487	YML072C.131487	1	-
Sbay_7	961974	961983	YGR257C.961983	33	-
Sbay_16	358315	358348	YPL107W.358315	7	+
Sbay_10	105669	105747	YLL021W.105669	2	+
Sbay_14	231905	231938	YNL219C.231938	27	-
Sbay_2	1054516	1054552	YDR419W.1054516	1	+
Sbay_15	60864	60891	YOL126C.60891	46	-
Sbay_8	644068	644095	YOR313C.644095	15	-
Sbay_16	288999	289041	YPL145C.289041	9	-
Sbay_5	61066	61093	YEL034W.61066	46	+
Sbay_4	221149	221161	YDL128W.221149	16	+
Sbay_13	539024	539267	YMR148W.539024	45	+
Sbay_4	346422	346437	YDL055C.346437	15	-
Sbay_5	240530	240635	YER055C.240635	5	-
Sbay_7	298887	298902	YGL110C.298902	35	-
Sbay_11	573930	573960	YKR079C.573960	7	-
Sbay_8	398828	398942	YOR166C.398942	10	-
Sbay_7	29874	29898	YGL248W.29874	19	+
Sbay_16	197570	197600	YPL190C.197600	21	-
Sbay_10	305417	305429	YLR084C.305429	12	-
Sbay_4	204382	204424	YDL137W.204382	19	+
Sbay_11	33801	33825	YKL205W.33801	20	+
Sbay_13	642965	643001	YMR199W.642965	12	+
Sbay_11	79181	79202	YKL185W.79181	5	+
Sbay_4	120225	120255	YDL182W.120225	10	+
Sbay_7	205765	205792	YGL156W.205765	24	+
Sbay_14	44753	44792	YNL312W.44753	1	+
Sbay_8	690977	690992	YOR335C.690992	21	-
Sbay_6	56098	56113	YFL026W.56098	4	+
Sbay_4	695745	695805	YBR140C.695805	23	-
Sbay_15	702865	703045	YHR199C.703045	8	-
Sbay_13	608038	608050	YMR183C.608050	38	-
Sbay_11	573870	573897	YKR079C.573897	21	-
Sbay_9	108485	108527	YIL128W.108485	45	+
Sbay_13	492449	492458	YMR124W.492449	5	+
Sbay_4	647720	647738	YBR119W.647720	7	+
Sbay_4	190889	190991	YDL141W.190889	49	+
Sbay_13	733390	733426	YMR241W.733390	36	+
Sbay_2	755462	755498	YDR259C.755498	7	-
Sbay_5	75674	75719	YEL026W.75674	25	+
Sbay_7	142877	142922	YGL190C.142922	1	-
Sbay_8	680590	680671	YOR329C.680671	5	-
Sbay_7	448943	448958	YGL019W.448943	32	+
Sbay_4	311210	311225	YDL076C.311225	11	-
Sbay_7	928276	928351	YGR240C.928351	21	-
Sbay_4	199192	199249	YDL140C.199249	5	-
Sbay_2	938586	938613	YDR352W.938586	13	+
Sbay_6	332847	332868	YJL108C.332847	10	+
Sbay_16	75367	75406	YPL256C.75406	11	-
Sbay_15	605484	605691	YHR152W.605484	31	+
Sbay_7	298476	298551	YGL110C.298551	2	-
Sbay_13	535998	536013	YMR145C.536013	49	-
Sbay_7	143215	143296	YGL190C.143296	14	-
Sbay_11	450228	450243	YKR014C.450243	12	-
Sbay_10	898608	898632	YLR407W.898608	38	+
Sbay_2	972853	972898	YDR372C.972898	12	-
Sbay_16	357448	357484	YPL109C.357484	18	-
Sbay_2	570057	570129	YDR160W.570057	12	+
Sbay_5	295547	295556	YER081W.295547	8	+
Sbay_7	474014	474032	YGL008C.474032	35	-
Sbay_11	391995	392001	YKL016C.392001	21	-
Sbay_14	65461	65470	YNL298W.65461	47	+
Sbay_10	619954	619984	YLR257W.619954	1	+
Sbay_11	218180	218216	YKL109W.218180	22	+
Sbay_2	782158	782383	YDR277C.782383	39	-
Sbay_8	524463	524529	YOR239W.524463	3	+
Sbay_14	253181	253199	YNL206C.253199	0	-
Sbay_16	116175	116214	YPL232W.116175	18	+
Sbay_4	21537	21561	YDL235C.21561	20	-
Sbay_2	740111	740270	YDR251W.740111	8	+
Sbay_13	454136	454181	YMR102C.454181	32	-
Sbay_3	99763	99787	YCR033W.99763	10	+
Sbay_8	304518	304572	YOR118W.304518	15	+
Sbay_6	369543	369579	YJL128C.369543	15	+
Sbay_5	197102	197123	YER035W.197102	27	+
Sbay_13	538733	538751	YMR148W.538733	19	+
Sbay_9	250234	250339	YIL048W.250234	24	+
Sbay_13	863039	863051	YMR305C.863051	4	-
Sbay_10	664861	665143	YLR278C.665143	6	-
Sbay_4	89703	89715	YDL200C.89715	5	-
Sbay_8	641495	641531	YOR312C.641531	1	-
Sbay_7	176182	176197	YGL173C.176197	28	-
Sbay_16	717192	717204	YPR085C.717204	16	-
Sbay_14	248841	248877	YNL208W.248841	1	+
Sbay_15	269049	269058	YOL016C.269058	13	-
Sbay_5	279597	279621	YER073W.279597	14	+
Sbay_15	377659	377683	YHR030C.377683	4	-
Sbay_10	24450	24543	YLL056C.24543	6	-
Sbay_9	122376	122406	YIL123W.122376	5	+
Sbay_10	601504	601585	YLR248W.601504	5	+
Sbay_4	441347	441365	YDL003W.441347	31	+
Sbay_8	645435	645447	YOR315W.645435	4	+
Sbay_7	771690	771798	YGR157W.771690	42	+
Sbay_2	653121	653133	YDR206W.653121	36	+
Sbay_11	34095	34137	YKL205W.34095	7	+
Sbay_7	923758	923902	YGR238C.923902	39	-
Sbay_8	619040	619073	YOR299W.619040	3	+
Sbay_8	121432	121468	YHR009C.121468	2	-
Sbay_13	249004	249037	YML006C.249037	15	-
Sbay_13	337181	337214	YMR037C.337214	43	-
Sbay_13	484775	484883	YMR119W.484775	15	+
Sbay_2	33109	33148	YBL099W.33109	7	+
Sbay_14	465692	465701	YNL085W.465692	15	+
Sbay_13	275665	275683	YMR010W.275665	24	+
Sbay_11	34341	34362	YKL205W.34341	5	+
Sbay_10	601431	601494	YLR248W.601431	21	+
Sbay_8	173612	173648	YOR043W.173612	15	+
Sbay_2	892846	892867	YDR333C.892867	2	-
Sbay_11	312940	312949	YKL058W.312940	33	+
Sbay_14	666993	667017	YNR031C.667017	13	-
Sbay_8	175645	175732	YOR044W.175645	5	+
Sbay_3	76667	76814	YCR024C.76814	40	-
Sbay_16	509519	509582	YPL023C.509582	14	-
Sbay_6	192323	192377	YFR034C.192377	26	-
Sbay_16	580097	580136	YPR009W.580097	25	+
Sbay_11	85150	85252	YKL182W.85150	16	+
Sbay_8	661611	661728	YOR322C.661728	16	-
