# Supplementary material for: Conserved non-AUG uORFs revealed by a novel regression analysis of ribosome profiling data
Source: Genome Res. 2018 Feb;28(2):214–22. doi: 10.1101/gr.221507.117 (PMC5793785; doi:10.1101/gr.221507.117)
Supplement: Supplemental Material [file supp_gr.221507.117_Supplemental_Files_3.zip]

Archive with 13 entries (9 files):
- Supplemental_Files_3/
- Supplemental_Files_3/Supplemental_RPP2B_alignment_files/
- Supplemental_Files_3/Supplemental_RPP2B_alignment_files/Supplemental_File_RPP2B_aligned_trimmed.mfa
- Supplemental_Files_3/Supplemental_RPP2B_alignment_files/Supplemental_File_RPP2B_aligned_untrimmed.mfa
- Supplemental_Files_3/Supplemental_RPP2B_alignment_files/Supplemental_File_RPP2B_all_untrimmed.mfa
- Supplemental_Files_3/Supplemental_RPP2B_alignment_files/Supplemental_File_Rpp2B_Fungi.txt
- Supplemental_Files_3/__MACOSX/
- Supplemental_Files_3/__MACOSX/._Supplemental_RPP2B_alignment_files
- Supplemental_Files_3/__MACOSX/Supplemental_RPP2B_alignment_files/
- Supplemental_Files_3/__MACOSX/Supplemental_RPP2B_alignment_files/._Supplemental_File_RPP2B_aligned_trimmed.mfa
- Supplemental_Files_3/__MACOSX/Supplemental_RPP2B_alignment_files/._Supplemental_File_RPP2B_aligned_untrimmed.mfa
- Supplemental_Files_3/__MACOSX/Supplemental_RPP2B_alignment_files/._Supplemental_File_RPP2B_all_untrimmed.mfa
- Supplemental_Files_3/__MACOSX/Supplemental_RPP2B_alignment_files/._Supplemental_File_Rpp2B_Fungi.txt
