# Supplementary material for: Conserved non-AUG uORFs revealed by a novel regression analysis of ribosome profiling data
Source: Genome Res. 2018 Feb;28(2):214–22. doi: 10.1101/gr.221507.117 (PMC5793785; doi:10.1101/gr.221507.117)
Supplement: Supplemental Material [file supp_gr.221507.117_Supplemental_Files_3.zip › Supplemental_Files_3/Supplemental_RPP2B_alignment_files/Supplemental_File_RPP2B_aligned_trimmed.mfa]

>Saccharomyces_cerevisiae/1-75 chrIV:1239407-1239494 (This study):
-------------------CGTTAAGGAATAG--TCCGCGAATTTATTACCGCTTAAACTGATTATTTCAAA
TATAGATAATCAACAACAGAAATG
>Saccharomyces_paradoxus/18-111 Spar_4:948117-948240 (This study):
TAACTTCCAGTTGACAGAACGTTAAGGAATAG--TCCGCGAATTTATTACCGCTTAAACTGATTATTTCAAA
TATAGATAATCAACAACAGAAATG
>Saccharomyces_uvarum/1-81 Sbay_2:990352-990445 (This study):
--------AATTAAAAGATCTTCAAGGAATAG--TCCGCGCATTCATTACCGCTTAAACTGATTATTTCAAA
TTTAGA-----AACAACAGAAATG
>Eremothecium_gossypii_1/1-82 gi|302309104|ref|NC_005787.5|:c703607-703525 Ashbya gossypii ATCC 10895 chromosome VI, complete sequence
CACTTTCTTACTTCTAGTCTACCAAGGAATAG--TCTGC-------TTTCAGCTTAAATCGATTATTTCATA
ACCATC-----AGGAGGAAGAATG
>Nakaseomyces_glabrata/1-73 gi|302309615|ref|NC_005967.2|:323926-324015 Candida glabrata CBS 138 chromosome A, complete genome
---------------------CCAAGGAATAG--TCTGCGTTTTAAATACCGCTTAAATCGATTATTTCATT
CAGAACAAACAGATATAAAAAATG
>Kluyveromyces_lactis/66-148 gi|50313010|ref|NC_006041.1|:263500-263653 Kluyveromyces lactis NRRL Y-1140 chromosome E, complete genome
ATTATCATATTTCCTAATAGACCAAGGAATAG--TCTGC-------TTCTTGCTTAAATCGATTATTTCAAA
ATAAAA----CCGGACCAGAAATG
>Debaryomyces_hansenii_1/15-90 gi|294660179|ref|NC_006049.2|:c1117893-1117804 Debaryomyces hansenii CBS767 chromosome G complete sequence
GGTTCAAGATTTCTTTACATATCAAAGGATAG--TCTGCAA---TATTATAGCTTAAAGTGATTATTCTA--
-------------CATCAACAATG
>Wickerhamomyces_ciferrii/1-75 gi|754422630|ref|NW_011887739.1|:129830-129927 Wickerhamomyces ciferrii WGS project CAIF00000000 data, strain NRRL Y-1031 F-60-10, contig 00001, whole genome shotgun sequence
------GTTCTGTGGAGATTGACAAG-AAAAGGATGTATATGACTTTTATCAAAGAAGACCAAGGTTTCAGA
ACTCGT--------------AATG
>Candida_albicans/44-133 Ca22chr3A|:992855-992990| Candida_albicans_sc5314.GCA_000182965.2.30:
TATTATAATCTTTTCACAAATCAAAG-GATAG--TCTGCCGTTT---GTTTGCTTAAAGTGATTATTCTATT
ATAGATTTAAAGAAGGAAAAAATG
>Candida_dubliniensis/1-83 gi|241959647|ref|NC_012867.1|:c1782411-1782304 Candida dubliniensis CD36 chromosome R, complete sequence
------------TGCAGTCCCATTGCAAACGCTCTTTACCAAACTCAATCAACTTAAACTGA-AATCTCAGA
AACCATCAGTATAGATCAACAATG
>Komagataella_phaffii/1-65 gi|254567652|ref|NC_012963.1|:c2299278-2299189 Komagataella phaffii GS115 chromosome 1, complete sequence
----------------------AGACATGTTGTGTGTGTATGTGTTCAACGGCAGTGACTGA-AGTTCTGAG
ACGAGT--------GTGGTGTATG
>Yarrowia_lipolytica/54-120 gi|50557458|ref|NC_006072.1|:863999-864118 Yarrowia lipolytica CLIB122 chromosome F complete sequence
CATCTTTGAGATTTTTCCTTCACAAGAAATAG--TCTGC-----TCCAACAGCTTAAATTGATTATTT----
------------------ACAATG
>Ogataea_parapolymorpha/28-107 gi|927383298|ref|NC_027863.1|:93546-93653 Ogataea parapolymorpha DL-1 chromosome IV, whole genome shotgun sequence
TATATTTCTTCACAGAACTAATCAAAGGATAG--TCTGC-----TGAAACAGCTTAAAGTGATTATTCTACA
GTTCCA---------GAGAAAATG
>Cladophialophora_bantiana/1-77 gi|1027057310|ref|NW_015971584.1|:c411457-411368 Cladophialophora bantiana CBS 173.52 unplaced genomic scaffold supercont1.10, whole genome shotgun sequence
GTTCGCCGACTTTCCATTC---------------TCCGTAAGTCTGGGCAAGCTTCCACTAA-CATTCTACG
GGAAGA---AACAAATTCAAAATG
>Coccidioides_posadasii/1-87 gi|303321553|ref|XM_003070725.1|:1-85 Coccidioides posadasii C735 delta SOWgp 60S acidic ribosomal protein P2, partial mRNA
------CGCATTCAACGAACTTGACGTCTCAGTCTCCGCCCAAC---TCGCGGTTAAACTGTTTATTTCAAA
GCAGTCACTTTCTCAACAACAATG
>Schizosaccharomyces_pombe/92-171 II:2128408-2128518 (RPP202) Schizosaccharomyces_pombe.ASM294v2.30 :
GATTTTGTTCCGTCAATATGAAACTGAGACAATTTCTGCAAAGCTTTCTTTGCTTAAAGTGA--TTTTGTTC
CG--------------TCAATATG
>Neurospora_crassa/1-62 7.2:1715566-1716592 (B20J13.300) Neurospora_crassa.ASM18292v1.31
-------------------------------TTCTCCGCCACAA-CTCAGCGGTTAAACTGA--TTGACATC
TCTGGTTTCAAGACAGACAAAATG
>Fonsecaea_multimorphosa/1-46 gi|1027057296|ref|NW_015971635.1|:c23939-23857 Fonsecaea multimorphosa CBS 102226 unplaced genomic scaffold supercont1.1, whole genome shotgun sequence
-----------------------------AACCCTCCAT--------CCGCCGT-AAGTTGA--CTCTTGTC
T-CCAATTCAAA---------ATG
>Penicillium_digitatum/2-70 gi|953390858|ref|NW_014574584.1|:c2808904-2808822 Penicillium digitatum Pd1 unplaced genomic scaffold Scaffold_41, whole genome shotgun sequence
CGGCTTGAGAAGTGCGATCACATCCGATATTGAATTCGCGATA-TGATGAAGATT----------TTTTTTT
TAATCC---------------AT-
>Aspergillus_fumigatus/1-82 gi|71025129|ref|NC_007195.1|:c2585699-2585602 Aspergillus fumigatus Af293 chromosome 2, whole genome shotgun sequence
CATCGGTACGTGCTCTTGCTTGGTAAATTTCCTATCAGTGTTACTGTCGCATCTCGAAATG----TTCTCTA
ACAGGG-TCAAA---------ATG
>Cryptococcus_neoformans/59-139 gi|134113539|ref|NC_009182.1|:c778911-778732 Cryptococcus neoformans var. neoformans B-3501A chromosome 6, whole genome shotgun sequence
GAGTTTCGTATCTTCCTCCCACAACGACAACGCAGGCGCACTCGCGGTTTAGAGGAAATCGGGGAAGTTTTC
GGAGAA---------------ATG
>Melampsora_medusae/1-26 gi|154795038|gb|EF484763.1|:1-52 Melampsora medusae f. sp. deltoidis clone 3842 60S acidic ribosomal protein P1 mRNA, complete cds
------------------------------------------------ACGGCTTAAATCGAC----TTTTC
G----------CA--------ATG
>Puccinia_graminis/26-98 gi|403174924|ref|XM_003333778.2|:1-184  f. sp. tritici CRL 75-36-700-3 60S acidic ribosomal protein P1 (PGTG_15249), mRNA
TCACCCACCAGTTGAATTGAACAGACCGACGG--TCCGCCTCAG-------GCTTAAATCGAC-----TTTC
AGCTCC--ATTCCA-------ATG
>Laccaria_bicolor/1-80 gi|170088551|ref|NW_001889873.1|:c1518043-1517946 Laccaria bicolor S238N-H82 LACBIscaffold_2, whole genome shotgun sequence
CAAAACCCATCGAAAATTATCCATTAACACAAAGTTTGTGAAAC---TATGGAATGGAGTGT-TTTTTTTTG
GTTGGTTAG------------ATG
>Moniliophthora_roreri/1-58 gi|630230631|ref|NW_006917176.1|:95651-95758 Moniliophthora roreri MCA 2997 sctg_0010_0002, whole genome shotgun sequence
-----------------------GTTGATTCGCGGCCTTCCGAATCGTAAAAACTGAATTGG-----TTTTG
CCTCC-CTTTAG---------ATG
>Schizophyllum_commune/1-56 gi|302685733|ref|XM_003032501.1|:1-38 Schizophyllum commune H4-8 60S acidic ribosomal protein P2, partial mRNA
-------------------------CGGTCAGAACCCACAGGTCCCTCGCGGATTAAACTGA------TTTG
TGGCTA--TCAAA-------AATG
>Postia_placenta/1-66 gi|242206827|ref|XM_002469224.1|:1-47 Postia placenta Mad-698-R 60S acidic ribosomal protein P2, mRNA
---------------ATCAAGTCGTCGGATAGAATCCACAGGTCCCTCGAGGATTAAACTGA------TTTG
TGGCTA-TTCA--------CAATG
>Pseudozyma_antarctica/21-95 gi|955505309|ref|NW_014638997.1|:172351-172458 Pseudozyma antarctica DNA, scaffold: scaffold_v10013, strain JCM 10317, whole genome shotgun sequence
TTCCTCTTGGATCAAAGCCCTTTGCGGA------TTTGCGGCCGTTTTCTCTTTCAACCTT-CCCTACTTTC
AGA--------------CAAAATG
>Rhodotorula_toruloides/1-59 gi|1022878935|ref|NW_015622977.1|:c97980-97883 Rhodotorula toruloides NP11 unplaced genomic scaffold Scaffold17, whole genome shotgun sequence
-------------------GACGGGCGGGCACACCTCGCACACT------ACAGCAAACTCCTCGAAACCCG
CACATC------------CAGATG
>Wallemia_ichthyophaga/4-43 gi|685953872|ref|NW_008806284.1|:c22153-22046 Wallemia ichthyophaga EXF-994 unplaced genomic scaffold scaffold11, whole genome shotgun sequence
--------------------------------------------CTTCTCCTTTCAAGTTGGTCACCCTTTA
AACAGT------------CAGATG
