# Supplementary material for: Conserved non-AUG uORFs revealed by a novel regression analysis of ribosome profiling data
Source: Genome Res. 2018 Feb;28(2):214–22. doi: 10.1101/gr.221507.117 (PMC5793785; doi:10.1101/gr.221507.117)
Supplement: Supplemental Material [file supp_gr.221507.117_Supplemental_Files_3.zip › Supplemental_Files_3/Supplemental_RPP2B_alignment_files/Supplemental_File_RPP2B_aligned_untrimmed.mfa]

>Saccharomyces_cerevisiae/1-88 chrIV:1239407-1239494 (This study):
------------------------------------------------------------------------
--------------------------------------CGTTAAGGAATAG--TCCGCGAATT-------TA
TTACCGCTT-AAA-------------CTGA-------TTATTTCAAATATAGA-------------------
-----------------------------------AAGTAATATCTATTAATCAACAACAGAAATG
>Saccharomyces_paradoxus/1-124 Spar_4:948117-948240 (This study):
------------------------------------------------------------------------
--TTTCAAGCGTTTTGATTTAACTTCCAGTTGACAGAACGTTAAGGAATAG--TCCGCGAATT-------TA
TTACCGCTT-AAA-------------CTGA-------TTATTTCAAATATAGA-------------------
-----------------------------------AAGTAATATCTATTAATCAACAACAGAAATG
>Saccharomyces_uvarum/1-94 Sbay_2:990352-990445 (This study):
------------------------------------------------------------------------
---------------------------AATTAAAAGATCTTCAAGGAATAG--TCCGCGCATT-------CA
TTACCGCTT-AAA-------------CTGA-------TTATTTCAAATTTAGA-------------------
-----------------------------------AAGTAATATCTAT-----AACAACAGAAATG
>Eremothecium_gossypii_1/1-82 gi|302309104|ref|NC_005787.5|:c703607-703525 Ashbya gossypii ATCC 10895 chromosome VI, complete sequence
------------------------------------------------------------------------
-------------------CACTTTCTTACTTCTAGTCTACCAAGGAATAG--TCTGC--------------
TTTCAGCTT-AAA-------------TCGA-------TTATTTCATAACCATC-------------------
-----------------------------------------------------AGGAGGAAGAATG
>Nakaseomyces_glabrata/1-90 gi|302309615|ref|NC_005967.2|:323926-324015 Candida glabrata CBS 138 chromosome A, complete genome
------------------------------------------------------------------------
----------------------------------------CCAAGGAATAG--TCTGCGTTTTAGTATTTAA
ATACCGCTT-AAA-------------TCGA-------TTATTTCATTCAGAAC-------------------
--------------------------------------CAACTCAAACAAACAGATATAAAAAATG
>Kluyveromyces_lactis/1-148 gi|50313010|ref|NC_006041.1|:263500-263653 Kluyveromyces lactis NRRL Y-1140 chromosome E, complete genome
--------------------------TCGAATATTTATTATATACTTAAACCTCTCTTTGTTTCTTGTTCTT
TCTGGTTTGTTATTTATTTATTATCATATTTCCTAATAGACCAAGGAATAG--TCTGC--------------
TTCTTGCTT-AAA-------------TCGA-------TTATTTCAAAATAAAA-------------------
----------------------------------------------------CCGGACCAGAAATG
>Debaryomyces_hansenii_1/1-90 gi|294660179|ref|NC_006049.2|:c1117893-1117804 Debaryomyces hansenii CBS767 chromosome G complete sequence
------------------------------------------------------------------------
-----GTTGATGGTGGATTGGTTCAAGATTTCTTTACATATCAAAGGATAG--TCTGCAA----------TA
TTATAGCTT-AAA-------------GTGA-------TTATTCTA---------------------------
-------------------------------------------------------CATCAACAATG
>Wickerhamomyces_ciferrii/1-98 gi|754422630|ref|NW_011887739.1|:129830-129927 Wickerhamomyces ciferrii WGS project CAIF00000000 data, strain NRRL Y-1031 F-60-10, contig 00001, whole genome shotgun sequence
------------------------------------------------------------------------
-------------------------GTTCTGTGGAGATTGACAAG-AAAAGGATGTATATGACAATAAAGTT
TTATCAAAG-AAGAAAGTGTCAACAAACCA-------AGGTTTCAGAACTCGT-------------------
-----------------------------------TAT------------------------AATG
>Candida_albicans/1-136 Ca22chr3A|:992855-992990| Candida_albicans_sc5314.GCA_000182965.2.30:
------------------------------------------------GACAGAAAAAAAAATACCTTCTAC
AGAGTTTTACTAGCTTGTCTATTATAATCTTTTCACAAATCAAAG-GATAG--TCTGCCGTTT---------
-GTTTGCTTAAAA-------------GTGA-------TTATTCTATTATAGAT-------------------
----------------------------------------------TTTTAAAGAAGGAAAAAATG
>Candida_dubliniensis/1-110 gi|241959647|ref|NC_012867.1|:c1782411-1782304 Candida dubliniensis CD36 chromosome R, complete sequence
------------------------------------------------------------------------
-------------------------------TGCAGTCCCATTGCAAACGCTCTTTACCAAAC------CTC
AATCAACTTGAAAAAAAAAAATA---CTGA--------AATCTCAGAAACCATTA-----------------
-----------------------------------TACCAGACAACAACAGTATAGATCAACAATG
>Komagataella_phaffii/1-85 gi|254567652|ref|NC_012963.1|:c2299278-2299189 Komagataella phaffii GS115 chromosome 1, complete sequence
------------------------------------------------------------------------
-----------------------------------------AGACATGTTGTGTGTGTATGTGTGATAACTT
CAACGGCAG-TGACAAATTTTTGCTACTGA--------AGTTCTGAGACGAGT-------------------
--------------------------------------------------------GTGGTGTATG
>Yarrowia_lipolytica/1-122 gi|50557458|ref|NC_006072.1|:863999-864118 Yarrowia lipolytica CLIB122 chromosome F complete sequence
--------------------------------------CAAGCCACTCAAAAAGCTTATTTTCTGTCCGACC
CACTCTTTTTTCAAAACCACATCTTTGAGATTTTTCCTTCACAAGAAATAG--TCTGC-----------TTC
CAACAGCTT-AAAT------------TTGA-------TTATTT-----------------------------
------------------------------------------------------------ACAATG
>Ogataea_parapolymorpha/1-108 gi|927383298|ref|NC_027863.1|:93546-93653 Ogataea parapolymorpha DL-1 chromosome IV, whole genome shotgun sequence
----------------------------------------------------------------CCCTATAT
CAAAATTTTTCACAAAAAATATATTTCTTCACAGAACTAATCAAAGGATAG--TCTGC------------TG
AAACAGCTT-AAAC------------GTGA-------TTATTCTACAGTTCCA-------------------
---------------------------------------------------------GAGAAAATG
>Cladophialophora_bantiana/1-90 gi|1027057310|ref|NW_015971584.1|:c411457-411368 Cladophialophora bantiana CBS 173.52 unplaced genomic scaffold supercont1.10, whole genome shotgun sequence
------------------------------------------------------------------------
-------------------GTTCGCCGACTTTCCATTC---------------TCCGTAAGTC-------TG
GGCAAGCTT-CCAAACATGTCGCACACTAA--------CATTCTACGGGAAGA-------------------
---------------------------------------------------AACAAATTCAAAATG
>Coccidioides_posadasii/1-105 gi|303321553|ref|XM_003070725.1|:1-85 Coccidioides posadasii C735 delta SOWgp 60S acidic ribosomal protein P2, partial mRNA
------------------------------------------------------------------------
-------------------------CGCATTCAACGAACTTGACGTCTCAGTCTCCGCCCAAC---------
-TCGCGGTT-AAATCGATTGATTCTCCTGT---TCGCTTATTTCAAAGCAGTC-------------------
-----------------------------------------------TACTTTCTCAACAACAATG
>Schizosaccharomyces_pombe/1-176 II:2128408-2128518 (RPP202) Schizosaccharomyces_pombe.ASM294v2.30 :
TGACTTTCAAAAGCCCTATATAAATGGGCAACAGCAAAAATTTTGGAAACTGAGACAATTTCTGCAAAGCTC
TATTTTCTTTGCTTAAAGTGATTTTGTTCCGTCAATATGAAACTGAGACAATTTCTGCAAAGC--TCTATTT
TCTTTGCTT-AAA-------------GTGA---------TTTTGTTCCG-----------------------
----------------------------------------------------------TCAATATG
>Neurospora_crassa/1-130 7.2:1715566-1716592 (B20J13.300) Neurospora_crassa.ASM18292v1.31
------------------------------------------------------------------------
--------------------------------------------------TTCTCCGCCACAA--------C
TCAGCGGTT-AAA------------CCTGA---------TTGACATCTCTGGTTCTCCAGCTCAGTAAGTTT
TTGGTCCAGCCTTCCACAACCGTAGGATTTCCGTCTAACAACGCGACCTTCAAGACAGACAAAATG
>Fonsecaea_multimorphosa/1-83 gi|1027057296|ref|NW_015971635.1|:c23939-23857 Fonsecaea multimorphosa CBS 102226 unplaced genomic scaffold supercont1.1, whole genome shotgun sequence
------------------------------------------------------------------------
------------------------------------------------AACCCTCCAT--------------
-CCGCCGT--AAG-------------TTGA---------CTCTTGTCT-CCAAGCCCGCCGAGGACTAA---
-------------------------CATTTTGCGTGAAGA--AATAAATTCAAA---------ATG
>Penicillium_digitatum/1-83 gi|953390858|ref|NW_014574584.1|:c2808904-2808822 Penicillium digitatum Pd1 unplaced genomic scaffold Scaffold_41, whole genome shotgun sequence
------------------------------------------------------------------------
------------------GCGGCTTGAGAAGTGCGATCACATCCGATATTGAATTCGCGATA-------CTG
ATGAAGATT-------------------------------TTTTTTTTAATCCAGT----------------
--------------------------CCTTTCAAA----------------------------AT-
>Aspergillus_fumigatus/1-96 gi|71025129|ref|NC_007195.1|:c2585699-2585602 Aspergillus fumigatus Af293 chromosome 2, whole genome shotgun sequence
------------------------------------------------------------------------
-------------------CATCGGTACGTGCTCTTGCTTGGTAAATTTCCTATCAGTGTTACC----ATTG
TCGCATCTC-GAA-------------ATG-----------TTCTCTAACAGGGG------------------
---------------------------CTT-CACAGAT-----------TCAAA---------ATG
>Cryptococcus_neoformans/1-180 gi|134113539|ref|NC_009182.1|:c778911-778732 Cryptococcus neoformans var. neoformans B-3501A chromosome 6, whole genome shotgun sequence
---------------------------------CCCGCTCCAGCAGCTTAAATCGGTTTGCGTGACAACAAA
AAACACATACAGATACAGTGAGTTTCGTATCTTCCTCCCACAACGACAACGCAGGCGCACTCG------ACG
GTTTAGAGG-AAAGAATGGAAGGATATCGG-----AAGGAAGTTTTCGGAGAAA------TTGGCTGACAAG
----------------------------CATTCGTTGCAG-----------------------ATG
>Melampsora_medusae/1-51 gi|154795038|gb|EF484763.1|:1-52 Melampsora medusae f. sp. deltoidis clone 3842 60S acidic ribosomal protein P1 mRNA, complete cds
------------------------------------------------------------------------
------------------------------------------------------------------------
--ACGGCTT-AAA-------------TCGATCATCGGC----TTTTCG------------------------
-----------------------------CTTCAAATACTCCTAGTA------CA--------ATG
>Puccinia_graminis/1-133 gi|403174924|ref|XM_003333778.2|:1-184  f. sp. tritici CRL 75-36-700-3 60S acidic ribosomal protein P1 (PGTG_15249), mRNA
------------------------------------------------------------------CACTCC
GCTTCAGCTGCACCTCTTCTCACCCACCAGTTGAATTGAACAGACCGACGG--TCCGCCTCAG---------
-----GCTT-AAA-------------TCGATCATCGGC-----TTTCAGCTCCTCGCCATCTTCACTATCGA
AT----------------------------ATTACCC-------------ATTCCA-------ATG
>Laccaria_bicolor/1-98 gi|170088551|ref|NW_001889873.1|:c1518043-1517946 Laccaria bicolor S238N-H82 LACBIscaffold_2, whole genome shotgun sequence
------------------------------------------------------------------------
-------------------CAAAACCCATCGAAAATTATCCATTAACACAAAGTTTGTGAAAC---------
-TATGGAATTGGACAATGCACAA---GTGTTGA-----TTTTTTTTGGTTGGTT------------------
---------------------------------------------GGTTAG------------ATG
>Moniliophthora_roreri/1-105 gi|630230631|ref|NW_006917176.1|:95651-95758 Moniliophthora roreri MCA 2997 sctg_0010_0002, whole genome shotgun sequence
------------------------------------------------------------------------
------------------------------------------GTTGATTCGCGGCCTTCCGAATTCCTCTTC
GTAAAAACTTGAAACTTGCACAAAAGTTGG------------TTTTGCCTCC---AAGCCCAA----TTATT
ATTCTGAACGTAT-----------------------------------CTTTAG---------ATG
>Schizophyllum_commune/1-76 gi|302685733|ref|XM_003032501.1|:1-38 Schizophyllum commune H4-8 60S acidic ribosomal protein P2, partial mRNA
------------------------------------------------------------------------
--------------------------------------------CGGTCAGAACCCACAGGTC----GTCCC
TCGCGGATTAAAA-------------CTGA-------------TTTGTGGCTAAC----------------C
GCTAAATAAACAA-------------------------------------TCAAA-------AATG
>Postia_placenta/1-82 gi|242206827|ref|XM_002469224.1|:1-47 Postia placenta Mad-698-R 60S acidic ribosomal protein P2, mRNA
------------------------------------------------------------------------
----------------------------------ATCAAGTCGTCGGATAGAATCCACAGGTC----TTCCC
TCGAGGATT-AAA-------------CTGA-------------TTTGTGGCTACC-GCAC------------
------ATAACAC------------------------------------TTCA--------CAATG
>Pseudozyma_antarctica/1-108 gi|955505309|ref|NW_014638997.1|:172351-172458 Pseudozyma antarctica DNA, scaffold: scaffold_v10013, strain JCM 10317, whole genome shotgun sequence
-----------------------------------------------------------------------G
TGTCTGCAGTCCACAAGTCTTCCTCTTGGATCAAAGCCCTTTGCGGA------TTTGCGGCCGGCACTTTTT
TTCTCTTTC-AACA------------CTT---TCTCCCCCTACTTTCAGA----------------------
-----------------------------------------------------------CAAAATG
>Rhodotorula_toruloides/1-98 gi|1022878935|ref|NW_015622977.1|:c97980-97883 Rhodotorula toruloides NP11 unplaced genomic scaffold Scaffold17, whole genome shotgun sequence
------------------------------------------------------------------------
--------------------------------------GACGGGCGGGCACACCTCGCACACT---------
----ACAGC-AAA-------------CTCCCCTCTCCTCGAAACCCGCACATCTGACACCCGCACGTACACT
CTTGTCCACTACG-----------------------------------------------CAGATG
>Wallemia_ichthyophaga/1-108 gi|685953872|ref|NW_008806284.1|:c22153-22046 Wallemia ichthyophaga EXF-994 unplaced genomic scaffold scaffold11, whole genome shotgun sequence
------------------------------------------------------------------------
-------------------------------------------------------------------CGTCT
TCTCCTTTC-AAGAC-----------TTGGACCAGGTTCACCCTTTAAACAGTTTAAGTCGTTACAGTGAGC
GAGATTTAAGTAATGATGTACACCACTCACACATTCC-----------------------CAGATG
