# Supplementary material for: Conserved non-AUG uORFs revealed by a novel regression analysis of ribosome profiling data
Source: Genome Res. 2018 Feb;28(2):214–22. doi: 10.1101/gr.221507.117 (PMC5793785; doi:10.1101/gr.221507.117)
Supplement: Supplemental Material [file supp_gr.221507.117_Supplemental_Files_3.zip › Supplemental_Files_3/Supplemental_RPP2B_alignment_files/Supplemental_File_Rpp2B_Fungi.txt]

>Saccharomyces_cerevisiae chrIV:1239407-1239494 (This study):
CGTTAAGGAATAGTCCGCGAATTTATTACCGCTTAAACTGATTATTTCAAATATAGAAAGTAATATCTATTAATCAACAACAGAAATG
>Saccharomyces_paradoxus Spar_4:948117-948240 (This study):
TTTCAAGCGTTTTGATTTAACTTCCAGTTGACAGAACGTTAAGGAATAGTCCGCGAATTTATTACCGCTTAAACTGATTATTTCAAATATAGAAAGTAATATCTATTAATCAACAACAGAAATG
>Saccharomyces_uvarum Sbay_2:990352-990445 (This study):
AATTAAAAGATCTTCAAGGAATAGTCCGCGCATTCATTACCGCTTAAACTGATTATTTCAAATTTAGAAAGTAATATCTATAACAACAGAAATG
>Eremothecium_gossypii_1 gi|302309104|ref|NC_005787.5|:c703607-703525 Ashbya gossypii ATCC 10895 chromosome VI, complete sequence
CACTTTCTTACTTCTAGTCTACCAAGGAATAGTCTGCTTTCAGCTTAAATCGATTATTTCATAACCATCAGGAGGAAGAATGA
>Eremothecium_gossypii_2 gi|302308410|ref|NC_005786.2|:8608-8705 Ashbya gossypii ATCC 10895 chromosome V, complete sequence
ACCCGCTACGTTGCCAGCTCGTCCGATATCGAGCACATCAAGCACTGAACTAGCCACCGGAACCACCGTTAAGGCCCATCGACCGAAAGCTAAAAATG
>Nakaseomyces_glabrata gi|302309615|ref|NC_005967.2|:323926-324015 Candida glabrata CBS 138 chromosome A, complete genome
CCAAGGAATAGTCTGCGTTTTAGTATTTAAATACCGCTTAAATCGATTATTTCATTCAGAACCAACTCAAACAAACAGATATAAAAAATG
>Kluyveromyces_lactis gi|50313010|ref|NC_006041.1|:263500-263653 Kluyveromyces lactis NRRL Y-1140 chromosome E, complete genome
TCGAATATTTATTATATACTTAAACCTCTCTTTGTTTCTTGTTCTTTCTGGTTTGTTATTTATTTATTATCATATTTCCTAATAGACCAAGGAATAGTCTGCTTCTTGCTTAAATCGATTATTTCAAAATAAAACCGGACCAGAAATGAAGTAC
>Kluyveromyces_lactis_2 gi|50313011|ref|NC_006042.1|:741010-741099 Kluyveromyces lactis NRRL Y-1140 chromosome F, complete genome
AATTGTTAAAGGCATAATACTGTTTAATTCTTGGTATAGTTCACGTAATTCTCCCCAGAAACCTCGACAAATATTGAACGCTTAAAGATG
>Debaryomyces_hansenii_1 gi|294660179|ref|NC_006049.2|:c1117893-1117804 Debaryomyces hansenii CBS767 chromosome G complete sequence
GTTGATGGTGGATTGGTTCAAGATTTCTTTACATATCAAAGGATAGTCTGCAATATTATAGCTTAAAGTGATTATTCTACATCAACAATG
>Debaryomyces_hansenii_2 gi|294656221|ref|NC_006045.2|:1375591-1375698 Debaryomyces hansenii CBS767 chromosome C complete sequence
GTTCGTGAATTTTTTCAGTTAGTATAGCGACTGAAAAATACCATATACATTAAATTCAAGATTAGAACCTAGTTTGGTACCTTTCAACTATATATACATAACCAAAAA
>Wickerhamomyces_ciferrii gi|754422630|ref|NW_011887739.1|:129830-129927 Wickerhamomyces ciferrii WGS project CAIF00000000 data, strain NRRL Y-1031 F-60-10, contig 00001, whole genome shotgun sequence
GTTCTGTGGAGATTGACAAGAAAAGGATGTATATGACAATAAAGTTTTATCAAAGAAGAAAGTGTCAACAAACCAAGGTTTCAGAACTCGTTATAATG
>Candida_albicans Ca22chr3A|:992855-992990| Candida_albicans_sc5314.GCA_000182965.2.30:
GACAGAAAAAAAAATACCTTCTACAGAGTTTTACTAGCTTGTCTATTATAATCTTTTCACAAATCAAAGGATAGTCTGCCGTTTGTTTGCTTAAAAGTGATTATTCTATTATAGATTTTTAAAGAAGGAAAAAATG
>Candida_dubliniensis gi|241959647|ref|NC_012867.1|:c1782411-1782304 Candida dubliniensis CD36 chromosome R, complete sequence
TGCAGTCCCATTGCAAACGCTCTTTACCAAACCTCAATCAACTTGAAAAAAAAAAATACTGAAATCTCAGAAACCATTATACCAGACAACAACAGTATAGATCAACAATG
>Komagataella_phaffii gi|254567652|ref|NC_012963.1|:c2299278-2299189 Komagataella phaffii GS115 chromosome 1, complete sequence
AGACATGTTGTGTGTGTATGTGTGATAACTTCAACGGCAGTGACAAATTTTTGCTACTGAAGTTCTGAGACGAGTGTGGTGTATG
>Yarrowia_lipolytica gi|50557458|ref|NC_006072.1|:863999-864118 Yarrowia lipolytica CLIB122 chromosome F complete sequence
CAAGCCACTCAAAAAGCTTATTTTCTGTCCGACCCACTCTTTTTTCAAAACCACATCTTTGAGATTTTTCCTTCACAAGAAATAGTCTGCTTCCAACAGCTTAAATTTGATTATTTACAATG
>Ogataea_parapolymorpha gi|927383298|ref|NC_027863.1|:93546-93653 Ogataea parapolymorpha DL-1 chromosome IV, whole genome shotgun sequence
CCCTATATCAAAATTTTTCACAAAAAATATATTTCTTCACAGAACTAATCAAAGGATAGTCTGCTGAAACAGCTTAAACGTGATTATTCTACAGTTCCAGAGAAAATG
>Cladophialophora_bantiana gi|1027057310|ref|NW_015971584.1|:c411457-411368 Cladophialophora bantiana CBS 173.52 unplaced genomic scaffold supercont1.10, whole genome shotgun sequence
GTTCGCCGACTTTCCATTCTCCGTAAGTCTGGGCAAGCTTCCAAACATGTCGCACACTAACATTCTACGGGAAGAAACAAATTCAAAATG
>Coccidioides_posadasii gi|303321553|ref|XM_003070725.1|:1-85 Coccidioides posadasii C735 delta SOWgp 60S acidic ribosomal protein P2, partial mRNA
CGCATTCAACGAACTTGACGTCTCAGTCTCCGCCCAACTCGCGGTTAAATCGATTGATTCTCCTGTTCGCTTATTTCAAAGCAGTCTACTTTCTCAACAACAATG
>Schizosaccharomyces_pombe II:2128408-2128518 (RPP202) Schizosaccharomyces_pombe.ASM294v2.30 :
TGACTTTCAAAAGCCCTATATAAATGGGCAACAGCAAAAATTTTGGAAACTGAGACAATTTCTGCAAAGCTCTATTTTCTTTGCTTAAAGTGATTTTGTTCCGTCAATATGAAACTGAGACAATTTCTGCAAAGCTCTATTTTCTTTGCTTAAAGTGATTTTGTTCCGTCAATATG
>Neurospora_crassa 7.2:1715566-1716592 (B20J13.300) Neurospora_crassa.ASM18292v1.31
TTCTCCGCCACAACTCAGCGGTTAAACCTGATTGACATCTCTGGTTCTCCAGCTCAGTAAGTTTTTGGTCCAGCCTTCCACAACCGTAGGATTTCCGTCTAACAACGCGACCTTCAAGACAGACAAAATG
>Fonsecaea_multimorphosa gi|1027057296|ref|NW_015971635.1|:c23939-23857 Fonsecaea multimorphosa CBS 102226 unplaced genomic scaffold supercont1.1, whole genome shotgun sequence
AACCCTCCATCCGCCGTAAGTTGACTCTTGTCTCCAAGCCCGCCGAGGACTAACATTTTGCGTGAAGAAATAAATTCAAAATG
>Penicillium_digitatum gi|953390858|ref|NW_014574584.1|:c2808904-2808822 Penicillium digitatum Pd1 unplaced genomic scaffold Scaffold_41, whole genome shotgun sequence
GCGGCTTGAGAAGTGCGATCACATCCGATATTGAATTCGCGATACTGATGAAGATTTTTTTTTTAATCCAGTCCTTTCAAAAT
>Aspergillus_fumigatus gi|71025129|ref|NC_007195.1|:c2585699-2585602 Aspergillus fumigatus Af293 chromosome 2, whole genome shotgun sequence
CATCGGTACGTGCTCTTGCTTGGTAAATTTCCTATCAGTGTTACCATTGTCGCATCTCGAAATGTTCTCTAACAGGGGCTTCACAGATTCAAAATGAA
>Cryptococcus_neoformans gi|134113539|ref|NC_009182.1|:c778911-778732 Cryptococcus neoformans var. neoformans B-3501A chromosome 6, whole genome shotgun sequence
CCCGCTCCAGCAGCTTAAATCGGTTTGCGTGACAACAAAAAACACATACAGATACAGTGAGTTTCGTATCTTCCTCCCACAACGACAACGCAGGCGCACTCGACGGTTTAGAGGAAAGAATGGAAGGATATCGGAAGGAAGTTTTCGGAGAAATTGGCTGACAAGCATTCGTTGCAGATG
>Melampsora_medusae gi|154795038|gb|EF484763.1|:1-52 Melampsora medusae f. sp. deltoidis clone 3842 60S acidic ribosomal protein P1 mRNA, complete cds
ACGGCTTAAATCGATCATCGGCTTTTCGCTTCAAATACTCCTAGTACAATGG
>Puccinia_graminis gi|403174924|ref|XM_003333778.2|:1-184  f. sp. tritici CRL 75-36-700-3 60S acidic ribosomal protein P1 (PGTG_15249), mRNA
CACTCCGCTTCAGCTGCACCTCTTCTCACCCACCAGTTGAATTGAACAGACCGACGGTCCGCCTCAGGCTTAAATCGATCATCGGCTTTCAGCTCCTCGCCATCTTCACTATCGAATATTACCCATTCCAATG
>Laccaria_bicolor gi|170088551|ref|NW_001889873.1|:c1518043-1517946 Laccaria bicolor S238N-H82 LACBIscaffold_2, whole genome shotgun sequence
CAAAACCCATCGAAAATTATCCATTAACACAAAGTTTGTGAAACTATGGAATTGGACAATGCACAAGTGTTGATTTTTTTTGGTTGGTTGGTTAGATG
>Moniliophthora_roreri gi|630230631|ref|NW_006917176.1|:95651-95758 Moniliophthora roreri MCA 2997 sctg_0010_0002, whole genome shotgun sequence
GTTGATTCGCGGCCTTCCGAATTCCTCTTCGTAAAAACTTGAAACTTGCACAAAAGTTGGTTTTGCCTCCAAGCCCAATTATTATTCTGAACGTATCTTTAGATGAAG
>Schizophyllum_commune gi|302685733|ref|XM_003032501.1|:1-38 Schizophyllum commune H4-8 60S acidic ribosomal protein P2, partial mRNA
CGGTCAGAACCCACAGGTCGTCCCTCGCGGATTAAAACTGATTTGTGGCTAACCGCTAAATAAACAATCAAAAATG
>Postia_placenta gi|242206827|ref|XM_002469224.1|:1-47 Postia placenta Mad-698-R 60S acidic ribosomal protein P2, mRNA
ATCAAGTCGTCGGATAGAATCCACAGGTCTTCCCTCGAGGATTAAACTGATTTGTGGCTACCGCACATAACACTTCACAATG
>Pseudozyma_antarctica gi|955505309|ref|NW_014638997.1|:172351-172458 Pseudozyma antarctica DNA, scaffold: scaffold_v10013, strain JCM 10317, whole genome shotgun sequence
GTGTCTGCAGTCCACAAGTCTTCCTCTTGGATCAAAGCCCTTTGCGGATTTGCGGCCGGCACTTTTTTTCTCTTTCAACACTTTCTCCCCCTACTTTCAGACAAAATG
>Rhodotorula_toruloides gi|1022878935|ref|NW_015622977.1|:c97980-97883 Rhodotorula toruloides NP11 unplaced genomic scaffold Scaffold17, whole genome shotgun sequence
GACGGGCGGGCACACCTCGCACACTACAGCAAACTCCCCTCTCCTCGAAACCCGCACATCTGACACCCGCACGTACACTCTTGTCCACTACGCAGATG
>Wallemia_ichthyophaga gi|685953872|ref|NW_008806284.1|:c22153-22046 Wallemia ichthyophaga EXF-994 unplaced genomic scaffold scaffold11, whole genome shotgun sequence
CGTCTTCTCCTTTCAAGACTTGGACCAGGTTCACCCTTTAAACAGTTTAAGTCGTTACAGTGAGCGAGATTTAAGTAATGATGTACACCACTCACACATTCCCAGATG
