# Supplementary material for: Conserved non-AUG uORFs revealed by a novel regression analysis of ribosome profiling data
Source: Genome Res. 2018 Feb;28(2):214–22. doi: 10.1101/gr.221507.117 (PMC5793785; doi:10.1101/gr.221507.117)
Supplement: Supplemental Material [file supp_gr.221507.117_Supplemental_Files_4.txt]

triplet	pct_conserved	Scer_count	Spar_count	Sbay_count	Scer_Spar_conserved	Sbay_Spar_conserved	Scer_Sbay_conserved
TTG	0.320094923	28062	29788	31486	9346	10173	9077
TGT	0.321811643	20179	20939	21720	6957	6834	6431
GTT	0.299635664	23064	23908	25763	7439	7553	6802
TTT	0.344089796	37519	38602	37826	13381	13605	12222
TTC	0.326255516	27227	28861	30709	9380	10072	8866
TCG	0.251720771	12008	13153	16826	3529	3795	3245
CGT	0.26222519	11297	12302	15337	3462	3689	3059
GTA	0.296090243	16699	17385	18042	5432	5200	4802
TAA	0.294166634	24842	26162	25847	7669	7853	7085
AAT	0.309923924	33674	36092	35918	10486	11852	10416
ATT	0.307489389	32602	34582	33652	10236	10944	9826
TGA	0.330190352	27548	29758	32948	8957	11145	9699
GAA	0.338159239	37860	41545	46858	12423	16393	13881
ATG	0.352659331	26459	27624	28983	9200	10549	9545
TGG	0.362797494	23308	24839	27821	8232	10166	9163
AAG	0.340411572	38804	41947	48801	12686	16920	14495
CAT	0.313353762	21802	22908	25128	7457	7684	6743
AGA	0.33053923	34750	38047	43758	11258	14749	12519
AAC	0.299268445	27013	28855	33804	8505	9862	8469
TCC	0.288979859	17053	18840	22246	5408	6041	5352
CCC	0.260174255	9664	10976	14940	2917	3478	2862
CCT	0.266044729	14667	16024	17331	4590	4364	3822
CTT	0.309802733	24066	25570	26251	8311	8191	7008
TTA	0.281586619	24290	25171	23600	7481	6845	6247
TAT	0.316695331	25334	26342	25657	8373	8394	7724
GGA	0.298634863	20157	21983	25106	6275	7578	6229
GAG	0.288232461	18144	20163	23983	5740	6698	5516
AGG	0.292157288	19323	21178	24043	6081	6899	5877
GGT	0.324762992	18314	19707	22420	5984	7111	6534
GCC	0.264206594	13008	14076	18687	4035	4239	3819
CGC	0.232272164	8599	9343	12716	2502	2482	2137
GCT	0.283792209	18514	19598	22834	5894	6030	5372
CTC	0.275118998	14894	16506	18811	4852	4824	4138
TCT	0.295181139	22432	24462	25509	7751	7307	6314
TAG	0.280569571	14534	15165	14896	4695	4099	3718
GGC	0.279535082	13069	13964	17448	4250	4375	3809
CCA	0.307799682	23480	25556	32634	7825	9241	8072
GAT	0.319886106	24457	26169	28746	7716	9474	8200
ATA	0.321499785	25314	26870	27054	8307	9048	8120
TCA	0.306112176	25929	27487	30024	8367	9116	8059
CAA	0.326574345	37488	40180	46463	12248	15221	13069
GGG	0.297612973	10327	11153	13794	3337	3827	3334
CTG	0.274292839	19130	20777	24258	5955	6096	5549
AAA	0.339973188	51826	55387	56144	17087	20495	17955
AGT	0.283820976	19029	20039	21974	5849	6117	5359
GTC	0.284440204	14009	15477	18728	4412	4906	4396
CAC	0.281426954	15647	16836	20497	5129	5314	4467
ACA	0.298307459	26779	28392	31917	8440	9344	8195
AGC	0.283166858	18494	19394	23182	5855	6085	5353
GCA	0.285830088	19184	20439	23292	6196	6383	5404
CAG	0.279172994	20548	22087	25853	6464	6804	5852
ATC	0.29945633	21478	23088	26249	6899	7663	6644
GTG	0.309699063	15101	16522	19052	5135	5687	4872
ACG	0.259849962	14319	15409	21059	4247	4763	4187
CGG	0.234359547	8701	9535	13109	2436	2620	2290
CTA	0.255855766	18974	20195	20900	5845	5113	4411
TGC	0.312317197	18544	20023	22291	6345	6722	5940
ACT	0.274841561	21409	22817	24570	6636	6654	5618
TAC	0.30414304	20544	21844	23216	6510	7217	6226
CCG	0.230669506	8877	9786	13734	2496	2631	2346
ACC	0.275605821	16906	18432	22930	5225	5840	4994
GAC	0.284915415	16180	17563	23123	4977	6085	5140
GCG	0.230170619	8031	8606	10734	2316	2160	1824
CGA	0.251052489	14662	15862	21258	4246	4674	4080
